# Supplementary material for: A hybrid epithelial-mesenchymal transition program enables basal epithelial cells to bypass stress-induced stasis and contributes to a metaplastic breast cancer progenitor state
Source: Breast Cancer Res. 2024 Dec 18;26:184. doi: 10.1186/s13058-024-01920-8 (PMC11657373; doi:10.1186/s13058-024-01920-8)
Supplement: Supplementary file 1 — Supplementary Material 1: Table S1 Quantitative proteomic analysis of conditioned media from HMECs using antibody array. Quantitative proteomic analysis was performed using the Quantibody array-based multiplex ELISA system to simultaneously quantify 1000 protein targets, including cytokines, growth factors, proteases, soluble receptors, and other proteins. Conditioned media (CM) were collected from three different donors: passage 2 (P2) HMECs, stasis HMECs (S), and variant HMECs at two passages beyond stasis (S+2). The table presents the expression levels of the analyzed proteins in pg/mL. An unpaired t-test with Welch's correction was performed on each row of the dataset. Following this, a two-stage linear step-up procedure (Benjamini, Krieger, and Yekutieli) was applied to control the False Discovery Rate (FDR) and adjust for multiple comparisons. [file 13058_2024_1920_MOESM1_ESM.xlsx]

## Sheet: All_Data
Target	LOD (pg/ml)	Best Confident Range	Maximum Value	Highest Reported Value	Lowest Reported Value	% Below LOD	% Above LOD but <3xLOD	% in Best Confidence	% Above Maximum	RM239 Stasis	RM249 Stasis	RM243 Stasis	RM239 P2	RM249 P2	RM243 P2	RM239 S+2 (Variant)	RM 249 S+2 (Variant)	RM243 S+2 (Variant)	P value (P2 vs. Stasis)	Mean of Stasis	Mean of P2	Difference (P2 vs. Stasis)	SE of difference (P2 vs. Stasis)	t ratio (P2 vs. Stasis)	df (P2 vs. Stasis)	q value (P2 vs. Stasis)	P value (P2 vs. Variant)	Mean of P2	Mean of S+2(Variant)	Difference (P2 vs. Variant)	SE of difference (P2 vs. Variant)	t ratio (P2 vs. Variant)	df (P2 vs. Variant)	q value (P2 vs. Variant)	P value (Variant vs. Stasis)	Mean of Stasis (Variant vs. Stasis)	Mean of S+2(Variant)	Difference (Variant vs. Stasis)	SE of difference (Variant vs. Stasis)	t ratio (Variant vs. Stasis)	df (Variant vs. Stasis)	q value (Variant vs. Stasis)
KIR2DL3	233.45	700.4 - 40000	40000	1591.47	0	60	0	40	0	866.561	884.003	0	0	0	0	1591.47	0	0	0.000354	891.3	0	891.3	16.77	53.15	2	0.205481	0.42265	0	530.5	-530.5	530.5	1	2	0.560078	0.574736	891.3	530.5	360.8	543	0.6645	2	0.651731
Matrilin-3	6.69218	20.1 - 2000	2000	78.6744	0	40	10	50	0	25.3822	38.256	25.8791	3.84356	12.2621	0	78.6744	70.1384	0	0.003486	29.87	5.367	24.5	1.45	16.89	2	0.583042	0.190199	5.367	49.6	-44.23	22.66	1.952	2	0.560078	0.491781	29.87	49.6	-19.73	23.65	0.8345	2	0.592681
Legumain	37.0329	111.1 - 10000	10000	1678.36	0	10	0	90	0	1425.66	1678.36	1647.95	508.267	579.105	523.903	300.385	269.025	322.237	0.003851	1584	537.1	1047	65.16	16.07	2	0.583042	0.020795	537.1	297.2	239.9	35.15	6.826	2	0.560078	0.004264	1584	297.2	1287	84.3	15.27	2	0.280451
Decorin	5.83913	17.5 - 2000	2000	5524.79	3215.11	0	0	0	100	4787.7	5318.44	0	3215.11	4157.63	4311.75	3965.13	3550.15	4771.79	0.009542	5210	3895	1316	129.4	10.16	2	0.583042	0.674614	3895	4096	-200.9	412.8	0.4866	2	0.774142	0.076528	5210	4096	1115	327.5	3.404	2	0.420157
Syndecan-1	107.459	322.4 - 33333	100000	4839.9	39.5289	10	20	70	0	277.523	557.079	315.551	1275.95	1518.51	1625.84	2724.97	2852.87	4839.9	0.010142	383.4	1473	-1090	110.6	9.854	2	0.583042	0.081445	1473	3473	-1999	608.4	3.286	2	0.560078	0.050117	383.4	3473	-3089	718.9	4.297	2	0.383547
IGSF4B	36.8658	110.6 - 3333	10000	137.049	0	40	30	30	0	128.229	137.049	0	31.1712	0	0	0	72.0101	38.0327	0.010332	132.1	10.4	121.7	12.47	9.762	2	0.583042	0.478184	10.4	36.67	-26.27	30.36	0.8651	2	0.60399	0.034793	132.1	36.67	95.43	18.28	5.22	2	0.375492
MCP-4	4.22644	12.7 - 1111	3333.33	13.3921	0	60	30	10	0	9.87772	13.3921	0	4.07141	5.9315	0	0.895366	0	0.000785301	0.010499	9.567	3.333	6.233	0.6438	9.682	2	0.583042	0.217231	3.333	0.3	3.033	1.705	1.779	2	0.560078	0.057036	9.567	0.3	9.267	2.313	4.006	2	0.393531
TF	4.44399	13.3 - 4000	4000	37.3002	0	40	20	40	0	1.45498	0	0	11.8404	12.4784	16.3873	28.1152	21.8341	37.3002	0.011412	0.9667	13.57	-12.6	1.358	9.28	2	0.583042	0.044223	13.57	29.07	-15.5	3.372	4.596	2	0.560078	0.021013	0.9667	29.07	-28.1	4.139	6.789	2	0.334601
LAP(TGFb1)	5.63081	16.9 - 4000	4000	108.685	0	30	30	40	0	69.0211	108.685	0	5.5021	15.1028	14.5676	0.647029	13.5042	75.6721	0.012116	92.53	11.73	80.8	8.976	9.002	2	0.583042	0.485896	11.73	29.93	-18.2	21.47	0.8476	2	0.608035	0.094155	92.53	29.93	62.6	20.7	3.024	2	0.434753
Mesothelin	18.0259	54.1 - 4000	4000	353.299	0	40	30	30	0	68.4299	41.6144	0	37.505	0	0	353.299	221.053	0	0.013453	52.23	12.5	39.73	4.656	8.535	2	0.583042	0.195916	12.5	191.5	-179	93.57	1.913	2	0.560078	0.290614	52.23	191.5	-139.2	97.82	1.423	2	0.530545
Sirtuin 2	9.63878	28.9 - 1000	1000	88.9046	0.460201	20	20	60	0	49.6443	55.0606	52.64	0.460201	6.17479	19.4199	88.9046	45.114	51.0901	0.014196	52.43	8.7	43.73	5.267	8.303	2	0.583042	0.096911	8.7	61.7	-53	17.82	2.974	2	0.560078	0.604477	52.43	61.7	-9.267	15.22	0.609	2	0.67902
S100A13	0.635953	1.9 - 100	100	36.1476	0	20	0	80	0	36.1476	29.5148	34.0072	0	6.29736	6.77909	7.89422	13.3266	14.1904	0.017037	33.2	4.367	28.83	3.812	7.563	2	0.583042	0.001224	4.367	11.8	-7.433	0.2603	28.55	2	0.119855	0.026508	33.2	11.8	21.4	3.555	6.019	2	0.336243
Nidogen-1	75.607	226.8 - 20000	20000	3491.96	0	10	0	90	0	3127.67	2834.45	3491.96	1220.32	593.772	496.05	946.546	663.638	1626.34	0.017801	3151	770	2381	322	7.395	2	0.583042	0.540977	770	1079	-308.8	422.6	0.7307	2	0.65273	0.002483	3151	1079	2073	103.5	20.03	2	0.280451
LAMA4	27.9039	83.7 - 10000	10000	445.603	0	60	0	40	0	267.635	445.603	0	8.71156	7.19025	0	153.97	0	0	0.020954	363.3	5.3	358	52.65	6.799	2	0.583042	0.451931	5.3	51.33	-46.03	49.68	0.9267	2	0.577687	0.091017	363.3	51.33	311.9	101.1	3.084	2	0.434753
TrkC	17.7857	53.4 - 4000	4000	442.399	0	70	0	30	0	324.953	442.399	0	0	0	0	0	0	0	0.021421	345.1	0	345.1	51.34	6.722	2	0.583042		0	0	0	0				0.021421	345.1	0	345.1	51.34	6.722	2	0.334601
Nidogen-2	41.7089	125.1 - 20000	20000	5513.04	0	50	0	50	0	3113.31	5513.04	5321.83	5.11662	227.607	351.361	2.19623	0	0	0.022476	4649	194.7	4455	679.3	6.557	2	0.583042	0.197571	194.7	0.7333	194	102	1.902	2	0.560078	0.026406	4649	0.7333	4649	770.7	6.031	2	0.336243
CRELD2	39.7569	119.3 - 4444	13333.3	79.9281	0	40	60	0	0	60.8195	58.3741	0	0	0	44.198	42.4524	14.5902	60.0524	0.023156	66.37	14.73	51.63	7.997	6.457	2	0.583042	0.115827	14.73	39.07	-24.33	9.091	2.677	2	0.560078	0.080652	66.37	39.07	27.3	8.261	3.305	2	0.420157
MMP-10	7.90354	23.7 - 3333	10000	890.681	1.5066	10	0	90	0	675.411	794.785	890.681	273.609	138.857	457.924	815.863	539.539	279.425	0.024982	787	290.1	496.8	80.04	6.208	2	0.583042	0.367225	290.1	544.9	-254.8	220.5	1.156	2	0.560078	0.380964	787	544.9	242	217.1	1.115	2	0.530545
NUP85	544.614	1633.8 - 100000	100000	267.32	0	100	0	0	0	238.993	267.32	0	0	133.01	0	0	46.0646	65.6473	0.025099	231.5	44.33	187.2	30.23	6.193	2	0.583042	0.887055	44.33	37.23	7.1	44.17	0.1608	2	0.93177	0.032945	231.5	37.23	194.3	36.17	5.372	2	0.368856
ADAM9	44.792	134.4 - 11111	33333.3	21.8162	0	100	0	0	0	6.40543	9.95188	0	1.04041	7.17013	3.02741	7.74589	11.5059	21.8162	0.0317	8.1	3.733	4.367	0.7965	5.482	2	0.583042	0.157284	3.733	13.67	-9.933	4.487	2.214	2	0.560078	0.313315	8.1	13.67	-5.567	4.167	1.336	2	0.530545
FAP	21.774	65.3 - 20000	20000	482.785	0	10	40	50	0	482.785	304.733	391.108	51.2863	64.2479	110.305	36.392	26.9738	79.9607	0.031901	392.9	75.27	317.6	58.13	5.464	2	0.583042	0.05305	75.27	47.8	27.47	6.591	4.167	2	0.560078	0.021618	392.9	47.8	345.1	51.58	6.69	2	0.334601
Cathepsin L	10.6721	32 - 10000	10000	19.1673	0	80	20	0	0	10.007	13.1152	0	0	0	0	0	0	2.13937	0.034827	14.1	0	14.1	2.702	5.217	2	0.583042	0.42265	0	0.7	-0.7	0.7	1	2	0.560078	0.022722	14.1	0.7	13.4	2.055	6.52	2	0.336243
Dkk-3	60.6548	182 - 11111	33333.3	10313.2	10.2595	10	0	90	0	9070.8	7776.94	8532.77	7205.65	6041.31	5453.66	10313.2	9266.42	8965.06	0.035002	8460	6234	2227	427.9	5.204	2	0.583042	0.001333	6234	9515	-3281	119.9	27.36	2	0.119855	0.080701	8460	9515	-1055	319.3	3.303	2	0.420157
HGF	11.7861	35.4 - 4000	4000	85.5275	1.44152	30	30	40	0	34.606	85.5275	0	1.44152	29.9246	2.61074	65.7285	56.3417	9.71666	0.038426	64.2	11.3	52.9	10.68	4.953	2	0.583042	0.191862	11.3	43.9	-32.6	16.8	1.94	2	0.560078	0.536866	64.2	43.9	20.3	27.47	0.739	2	0.621105
TAZ	42.5	127.6 - 20000	20000	237.5	0	60	30	10	0	94.2163	94.0012	0	0	0	0	0	0	0	0.041393	77.77	0	77.77	16.33	4.761	2	0.583042		0	0	0	0				0.041393	77.77	0	77.77	16.33	4.761	2	0.375492
Osteoactivin	22.5355	67.6 - 10000	10000	35.9612	0	80	20	0	0	13.6606	24.7453	0	0	0	5.814	0	0	0	0.04217	24.8	1.933	22.87	4.851	4.714	2	0.583042	0.42265	1.933	0	1.933	1.933	1	2	0.560078	0.061257	24.8	0	24.8	6.438	3.852	2	0.394157
Ephrin-B3	277.063	831.2 - 33333	100000	888.017	0	50	40	10	0	520.355	752.013	0	185.432	296.463	191.535	0	0	0	0.043023	720.1	224.5	495.7	106.3	4.664	2	0.583042	0.024849	224.5	0	224.5	36.06	6.225	2	0.560078	0.021491	720.1	0	720.1	107.3	6.711	2	0.334601
CD155	327.57	982.7 - 100000	100000	31257.8	0	10	0	90	0	11988.5	7306.65	7222.31	24329	31257.8	20977.4	20106.8	14483.3	19854.8	0.044855	8839	25521	-16682	3657	4.561	2	0.583042	0.263268	25521	18148	7373	4785	1.541	2	0.560078	0.031192	8839	18148	-9309	1684	5.529	2	0.364428
Thrombospondin-2	78.3217	235 - 10000	10000	3703.5	0	10	0	90	0	1618.85	3471.76	3703.5	257.318	472.431	613.187	716.037	447.973	3330.33	0.047533	2931	447.6	2484	561.7	4.422	2	0.583042	0.339735	447.6	1498	-1050	844.9	1.243	2	0.560078	0.218774	2931	1498	1433	809.8	1.77	2	0.530545
PILR-alpha	1.16066	3.5 - 400	400	4.42982	0	60	30	10	0	1.8992	3.21557	0	0	0	0	0	0	0	0.048238	3.167	0	3.167	0.7219	4.387	2	0.583042		0	0	0	0				0.048238	3.167	0	3.167	0.7219	4.387	2	0.383547
BMP-5	467.271	1401.8 - 100000	100000	493.93	0	90	10	0	0	248.6	493.93	0	0	0	28.8588	0	0	0	0.051339	345.5	9.633	335.8	79.18	4.242	2	0.583042	0.42265	9.633	0	9.633	9.633	1	2	0.560078	0.044437	345.5	0	345.5	75.36	4.584	2	0.379818
UCH-L3	352.647	1057.9 - 200000	200000	709.547	0	80	20	0	0	369.492	153.052	0	0	0	0	0	0	709.547	0.054962	256.2	0	256.2	62.68	4.088	2	0.583042	0.42265	0	236.5	-236.5	236.5	1	2	0.560078	0.944265	256.2	236.5	19.7	249.5	0.07894	2	0.965629
Pentraxin 3	33.8198	101.5 - 10000	10000	4842.57	0	50	0	50	0	1777.95	4842.57	3533.73	2.73594	339.46	152.874	0	0	3.62531	0.055465	3385	165	3220	791.6	4.067	2	0.583042	0.234897	165	1.2	163.8	97.5	1.68	2	0.560078	0.062457	3385	1.2	3384	887.7	3.811	2	0.397417
NKp30	14.7862	44.4 - 3333	10000	86.6688	0	20	40	40	0	50.1597	22.5355	0	80.1521	35.4281	86.6688	0	27.5905	0	0.055494	46.97	67.43	-20.47	5.033	4.066	2	0.583042	0.147849	67.43	9.2	58.23	25.29	2.303	2	0.560078	0.228946	46.97	9.2	37.77	22.05	1.712	2	0.530545
MIF	12.5821	37.7 - 4000	4000	1385.34	65.0129	0	0	100	0	1385.34	750.578	1178.55	654.79	460.796	696.105	293.68	354.311	1096.01	0.059143	1105	603.9	500.9	127.6	3.927	2	0.583042	0.928834	603.9	581.3	22.57	223.7	0.1009	2	0.956025	0.221188	1105	581.3	523.5	298.1	1.756	2	0.530545
Kell	283.9	851.6 - 100000	100000	768.9	0	70	30	0	0	288.51	721.227	0	0	0	0	0	0	0	0.060467	592.9	0	592.9	152.8	3.88	2	0.583042		0	0	0	0				0.060467	592.9	0	592.9	152.8	3.88	2	0.394157
FOLR2	24.9301	74.8 - 6666	20000	43.658	0	90	10	0	0	43.658	23.6392	0	0	4.86385	0	0	0	0	0.064389	30.3	1.633	28.67	7.649	3.748	2	0.583042	0.42265	1.633	0	1.633	1.633	1	2	0.560078	0.045578	30.3	0	30.3	6.7	4.522	2	0.382271
vWF-A2	17.2436	51.7 - 4000	4000	172.904	0	70	20	10	0	45.7053	15.5507	0	0	0	0	0	0	172.904	0.06828	31.8	0	31.8	8.765	3.628	2	0.583042	0.42265	0	57.63	-57.63	57.63	1	2	0.560078	0.695532	31.8	57.63	-25.83	57.15	0.452	2	0.747299
PTH1R	8.93823	26.8 - 1111	3333.33	3.99053	0	100	0	0	0	2.23339	1.61535	0	0	0	0	3.33193	0.988121	0	0.069051	2.6	0	2.6	0.7211	3.606	2	0.583042	0.280026	0	1.433	-1.433	0.977	1.467	2	0.560078	0.517917	2.6	1.433	1.167	1.499	0.7782	2	0.611538
FLRG	36.6727	110 - 10000	10000	8962.69	0	10	0	90	0	8962.69	5926.17	5668.36	571.93	2618.9	1095.26	795.79	721.759	899.129	0.071007	6852	1429	5424	1528	3.55	2	0.583042	0.437958	1429	805.6	623.1	648.4	0.961	2	0.567808	0.029777	6852	805.6	6047	1067	5.665	2	0.355256
CD300f	13.0301	39.1 - 2000	2000	34.3933	0	50	50	0	0	24.538	33.6679	0	0	13.8749	0	0	0	34.3933	0.073093	22	4.633	17.37	4.972	3.493	2	0.583042	0.680998	4.633	11.47	-6.833	14.36	0.476	2	0.778155	0.63092	22	11.47	10.53	18.76	0.5616	2	0.696164
CRISP-2	47.0114	141 - 10000	10000	645.212	58.436	0	10	90	0	411.543	645.212	425.943	278.421	432.726	58.436	393.132	147.482	284.429	0.074586	494.2	256.5	237.7	68.83	3.454	2	0.583042	0.916016	256.5	275	-18.5	155.2	0.1192	2	0.953164	0.266702	494.2	275	219.2	143.7	1.525	2	0.530545
TAFA5	35.9003	107.7 - 20000	20000	192.539	0	40	40	20	0	146.583	192.539	0	64.8627	16.0973	0	47.1996	0	0	0.07564	138.4	27	111.4	32.52	3.426	2	0.583042	0.184417	27	15.73	11.27	5.652	1.993	2	0.560078	0.074615	138.4	15.73	122.7	35.54	3.453	2	0.420157
Lumican	32.436	97.3 - 3333	10000	1299.03	0	40	10	50	0	1299.03	783.818	1191.98	0	342.217	409.591	0	0	0	0.077727	1092	250.6	841	249.2	3.374	2	0.583042	0.186765	250.6	0	250.6	126.8	1.976	2	0.560078	0.020058	1092	0	1092	157	6.954	2	0.334601
Serpin B6	37.9167	113.8 - 10000	10000	2532.03	9.80054	20	20	60	0	2532.03	1282.03	1345.39	100.69	29.1065	448.043	144.889	9.80054	470.593	0.081083	1720	192.6	1527	463.6	3.295	2	0.583042	0.485113	192.6	208.4	-15.83	18.64	0.8494	2	0.608035	0.079189	1720	208.4	1511	452.6	3.339	2	0.420157
P-Cadherin	114.611	343.8 - 100000	100000	17415	0	10	0	90	0	380.824	1042.98	839.698	3575.82	2229.79	2450.26	17046.7	17415	17113.3	0.082228	754.5	2752	-1997	611.1	3.268	2	0.583042	0.001232	2752	17192	-14440	507.3	28.46	2	0.119855	5.1e-05	754.5	17192	-16437	117.8	139.5	2	0.029432
MCP-3	3.17247	9.5 - 444	1333.33	29.2337	0	40	10	50	0	29.2337	14.2383	12.8505	17.0276	10.7222	3.98193	0	0	3.09304	0.083785	18.77	10.57	8.2	2.536	3.234	2	0.583042	0.178791	10.57	1.033	9.533	4.684	2.035	2	0.560078	0.094389	18.77	1.033	17.73	5.872	3.02	2	0.434753
HAI-1	228.679	686 - 100000	100000	933.897	0	40	40	20	0	0	0	0	670.903	264.513	922.272	0	933.897	564.95	0.0839	0	619.2	-619.2	191.6	3.231	2	0.583042	0.795425	619.2	499.6	119.6	404.8	0.2956	2	0.861455	0.207178	0	499.6	-499.6	271.6	1.84	2	0.530545
LOXL2	467.466	1402.4 - 100000	100000	2536.53	9.22125	40	20	40	0	2536.53	800.923	0	291.776	147.443	9.22125	1579.5	1552.42	876.253	0.085337	1621	149.5	1472	459.9	3.2	2	0.583042	0.018418	149.5	1336	-1187	163.3	7.266	2	0.560078	0.642022	1621	1336	285.1	525.8	0.5422	2	0.70308
CD300a	30.2845	90.9 - 10000	10000	275.444	0	10	40	50	0	234.16	275.444	165.364	160.85	251.778	77.8143	70.0061	84.7018	90.7709	0.086707	225	163.5	61.53	19.4	3.171	2	0.583042	0.258247	163.5	81.83	81.63	52.19	1.564	2	0.560078	0.055256	225	81.83	143.2	35.13	4.076	2	0.385897
ANG-1	23.5562	70.7 - 40000	40000	10.7766	0	100	0	0	0	10.7766	3.39639	0	0	0	0	0	0	0	0.087611	6.8	0	6.8	2.157	3.152	2	0.583042		0	0	0	0				0.087611	6.8	0	6.8	2.157	3.152	2	0.434677
DKK-1	143.935	431.8 - 80000	80000	7787.92	0	10	0	90	0	811.33	573.564	1042.76	3615.6	1687.99	2274.4	6297.09	5604.06	7787.92	0.08767	809.2	2526	-1717	544.8	3.151	2	0.583042	0.038847	2526	6563	-4037	819.8	4.925	2	0.560078	0.007849	809.2	6563	-5754	512.8	11.22	2	0.280451
uPA	17.5523	52.7 - 4000	4000	11266.1	0	10	0	40	50	1387.14	2554.52	0	4596.3	6285.1	3375.35	8539.88	9508.17	11266.1	0.087787	2108	4752	-2644	839.7	3.149	2	0.583042	0.074351	4752	9771	-5019	1451	3.46	2	0.560078	0.006327	2108	9771	-7663	612.4	12.51	2	0.280451
MCP-2	2.68339	8.1 - 666	2000	9.59502	0	50	20	30	0	9.56273	9.59502	0	4.8491	8.34054	2.46483	1.80664	0	2.14955	0.089522	8.367	5.2	3.167	1.017	3.113	2	0.583042	0.235392	5.2	1.3	3.9	2.325	1.678	2	0.560078	0.054099	8.367	1.3	7.067	1.714	4.123	2	0.383547
GM-CSF	0.715974	2.1 - 1000	1000	0.54834	0	100	0	0	0	0	0	0	0.106287	0.306567	0.383799	0.38213	0.54834	0.288869	0.094178	0	0.2667	-0.2667	0.08819	3.024	2	0.583042	0.382787	0.2667	0.4	-0.1333	0.1202	1.109	2	0.560078	0.020204	0	0.4	-0.4	0.05774	6.928	2	0.334601
HS3ST4	310.09	930.3 - 100000	100000	501.348	0	80	20	0	0	501.348	119.25	0	0	0	0	0	0	0	0.09898	373.8	0	373.8	127.3	2.938	2	0.583042		0	0	0	0				0.09898	373.8	0	373.8	127.3	2.938	2	0.446324
Siglec-10	517.005	1551 - 200000	200000	3957.88	0	50	10	40	0	1277.44	0	0	2621.31	3752.38	1576.81	0	3957.88	0	0.101168	425.8	2650	-2224	767	2.9	2	0.583042	0.24814	2650	1319	1331	825.2	1.613	2	0.560078	0.627888	425.8	1319	-893.5	1576	0.567	2	0.694156
NGF R	15.5632	46.7 - 10000	10000	15.3646	0	100	0	0	0	7.49317	4.98439	0	0	0	4.98423	0.706223	0	0	0.101801	6.433	1.667	4.767	1.65	2.89	2	0.583042	0.508274	1.667	0.2333	1.433	1.795	0.7986	2	0.623029	0.009236	6.433	0.2333	6.2	0.6	10.33	2	0.280451
TIMP-2	23.1936	69.6 - 13333	40000	11509.2	24.2167	0	10	90	0	9987.75	9545.25	11509.2	4372.98	7885.53	8654.1	2986.1	2737.5	5710.34	0.102191	10347	6971	3377	1171	2.883	2	0.583042	0.10143	6971	3811	3160	1091	2.896	2	0.560078	0.003238	10347	3811	6536	372.8	17.53	2	0.280451
TSLP	6.30958	18.9 - 1111	3333.33	108.648	0	50	0	50	0	108.648	53.323	43.1366	47.355	40.0099	1.74821	4.20482	5.56974	0	0.108695	68.33	29.7	38.63	13.9	2.78	2	0.583042	0.171323	29.7	3.267	26.43	12.62	2.094	2	0.560078	0.080806	68.33	3.267	65.07	19.71	3.301	2	0.420157
IGFBP-2	18.1383	54.4 - 20000	20000	1135.37	73.8242	0	0	100	0	1007.01	558.689	894.968	73.8242	263.179	486.795	568.111	1135.37	379.241	0.108909	820.2	274.6	545.6	196.5	2.777	2	0.583042	0.279148	274.6	694.2	-419.6	285.3	1.471	2	0.560078	0.754659	820.2	694.2	126	352.1	0.3579	2	0.803291
FRS2	89.1	267.2 - 20000	20000	488.1	0	50	20	30	0	334.272	470.079	0	0	71.4149	40.6854	0	0	206.878	0.111219	307.2	37.37	269.9	98.41	2.742	2	0.583042	0.697421	37.37	68.97	-31.6	70.39	0.449	2	0.786919	0.293052	307.2	68.97	238.3	168.6	1.414	2	0.530545
TrkA	1001.91	3005.7 - 200000	200000	6765.47	0	50	30	20	0	4407.2	2900.4	0	1437.25	842.579	0	0	0	0	0.112265	4691	760	3931	1441	2.727	2	0.583042	0.209939	760	0	760	417	1.823	2	0.560078	0.052962	4691	0	4691	1125	4.171	2	0.383547
TIMP-1	21.3262	64 - 4444	13333.3	4270.12	7.24619	10	0	90	0	2828.24	2982.97	3154.28	3276.8	3065.4	3504.83	3520.56	4270.12	3221.45	0.115241	2989	3282	-293.8	109.4	2.685	2	0.583042	0.466714	3282	3671	-388.4	435.6	0.8915	2	0.593674	0.192375	2989	3671	-682.2	352.2	1.937	2	0.530545
Leptin	32.8139	98.4 - 13333	40000	62.5026	0	70	30	0	0	23.4803	1.17743	0	27.6834	24.5294	33.1082	62.5026	46.3602	29.9933	0.117191	13.37	28.43	-15.07	5.669	2.658	2	0.583042	0.249507	28.43	46.3	-17.87	11.13	1.606	2	0.560078	0.071865	13.37	46.3	-32.93	9.34	3.526	2	0.420157
Sirtuin 1	240.666	722 - 100000	100000	2307.92	0	40	20	40	0	627.594	918.12	0	393.912	213.668	0	0	1175.01	2307.92	0.117276	893.2	202.5	690.7	260	2.657	2	0.583042	0.344095	202.5	1161	-958.4	779.9	1.229	2	0.560078	0.657942	893.2	1161	-267.7	520.1	0.5148	2	0.715773
CD4	171.225	513.7 - 7407	22222.2	46.4268	0	100	0	0	0	17.5213	33.3484	0	3.56164	30.4425	3.10358	5.37499	6.4438	46.4268	0.121734	23.83	12.37	11.47	4.414	2.598	2	0.583042	0.754092	12.37	19.4	-7.033	19.6	0.3588	2	0.82835	0.803721	23.83	19.4	4.433	15.66	0.2831	2	0.846079
CHST3	706.8	2120.5 - 100000	100000	761.3	0	90	10	0	0	297.374	482.591	0	0	0	0	0	0	0	0.123055	290.8	0	290.8	112.7	2.581	2	0.583042		0	0	0	0				0.123055	290.8	0	290.8	112.7	2.581	2	0.499752
Sirtuin 5	165.194	495.6 - 40000	40000	827.953	0	30	40	30	0	324.408	620.858	0	223.293	0	178.335	62.8502	0	245.282	0.124286	591.1	133.9	457.2	178.3	2.565	2	0.583042	0.689787	133.9	102.7	31.13	67.47	0.4615	2	0.782798	0.05038	591.1	102.7	488.4	114	4.285	2	0.383547
Cathepsin B	35.9704	107.9 - 10000	10000	5644.02	0	10	0	90	0	3573	4811.95	5644.02	1174.25	2133.38	5239.4	3158.02	3900.83	1833.53	0.125293	4676	2849	1827	715.9	2.552	2	0.583042	0.953848	2849	2964	-115.1	1762	0.06534	2	0.976183	0.247272	4676	2964	1712	1059	1.617	2	0.530545
TFPI	47.6801	143 - 11111	33333.3	1166.5	0	60	10	30	0	157.654	915.304	0	0	37.3936	64.3605	0	0	1.49953	0.129505	746.5	33.93	712.6	284.9	2.501	2	0.583042	0.208677	33.93	0.5	33.43	18.27	1.83	2	0.560078	0.132767	746.5	0.5	746	302.9	2.463	2	0.513727
Notch-3	12.4067	37.2 - 10000	10000	57.8577	0	60	20	20	0	28.5416	23.3261	0	0	11.7164	0	0	0	46.4604	0.13708	36.57	3.9	32.67	13.53	2.415	2	0.583042	0.580979	3.9	15.5	-11.6	17.77	0.6526	2	0.691711	0.053156	36.57	15.5	21.07	5.061	4.162	2	0.383547
BMP-4	91.1751	273.5 - 3703	11111.1	45.9799	0	100	0	0	0	30.2282	45.9799	0	4.99735	0	0	0	0	0.950134	0.142428	27.9	1.667	26.23	11.13	2.358	2	0.583042	0.547089	1.667	0.3333	1.333	1.856	0.7184	2	0.658632	0.138302	27.9	0.3333	27.57	11.48	2.402	2	0.530545
B4GalT1	89.717	269.2 - 40000	40000	333.043	0	60	30	10	0	108.858	45.7726	0	0	34.6343	9.19785	47.179	0	160.874	0.142983	88.37	14.6	73.77	31.36	2.352	2	0.583042	0.416604	14.6	69.37	-54.77	53.91	1.016	2	0.560078	0.642099	88.37	69.37	19	35.05	0.5421	2	0.70308
CXCL16	11.9635	35.9 - 6666	20000	2191.21	0	10	0	90	0	740.328	817.395	801.72	1214.32	2191.21	1182.62	755.622	736.761	1386	0.143521	786.5	1529	-742.9	316.6	2.347	2	0.583042	0.358414	1529	959.5	569.9	481.8	1.183	2	0.560078	0.492154	786.5	959.5	-173	207.5	0.8337	2	0.592681
HGF R	21.5639	64.7 - 4000	4000	373.242	0	10	0	90	0	96.9034	83.2835	81.7997	171.616	239.051	110.961	331.713	241.217	373.242	0.144348	87.33	173.9	-86.57	37.02	2.338	2	0.583042	0.202441	173.9	315.4	-141.5	75.66	1.87	2	0.560078	0.027596	87.33	315.4	-228	38.69	5.894	2	0.336243
PON1	259.12	777.4 - 33333	100000	217.248	0	100	0	0	0	21.7035	182.496	0	0	0	0	26.4492	0	0	0.144899	140.5	0	140.5	60.22	2.332	2	0.583042	0.42265	0	8.8	-8.8	8.8	1	2	0.560078	0.196238	140.5	8.8	131.7	68.92	1.911	2	0.530545
IL-17 RD	75.0018	225 - 40000	40000	413.548	0	20	50	30	0	233.581	239.838	0	205.062	169.237	0	115.639	0	413.548	0.146356	208.2	124.8	83.43	36	2.318	2	0.583042	0.803856	124.8	176.4	-51.6	182.4	0.2829	2	0.86781	0.852761	208.2	176.4	31.83	151.2	0.2105	2	0.891547
VEGF R1	74.9743	224.9 - 40000	40000	883.936	0	70	10	20	0	883.936	346.849	0	0	0	0	0	0	0	0.147124	478.2	0	478.2	207	2.31	2	0.583042		0	0	0	0				0.147124	478.2	0	478.2	207	2.31	2	0.530545
Cadherin-4	37.6939	113.1 - 10000	10000	3360.95	0	40	0	60	0	1041.09	0	0	1777.89	3360.95	1361.05	417.4	2090.79	0	0.148247	347	2167	-1820	791.5	2.299	2	0.583042	0.000515	2167	836.1	1331	30.22	44.03	2	0.119855	0.611782	347	836.1	-489	820.9	0.5957	2	0.682942
DR3	289.146	867.4 - 100000	100000	12202.5	657.649	0	10	90	0	2082.5	1537.72	1057.25	6950.84	12202.5	3056.59	9090.98	3303.02	4029.79	0.148859	1559	7403	-5844	2549	2.293	2	0.583042	0.637081	7403	5475	1929	3502	0.5508	2	0.737353	0.132194	1559	5475	-3915	1585	2.47	2	0.513727
PRELP	15.3432	46 - 4000	4000	65.9634	0	70	20	10	0	65.9634	17.9126	0	0	0	0	0	0	0	0.149761	35.23	0	35.23	15.42	2.284	2	0.583042		0	0	0	0				0.149761	35.23	0	35.23	15.42	2.284	2	0.530545
IL-6R	3.93453	11.8 - 10000	10000	250.666	0	20	10	70	0	0.739198	11.5395	17.7599	30.5137	19.0655	27.6559	250.666	198.672	156.109	0.154741	10	25.77	-15.77	7.048	2.237	2	0.583042	0.022007	25.77	201.8	-176.1	26.56	6.629	2	0.560078	0.027244	10	201.8	-191.8	32.33	5.934	2	0.336243
LIF	44.1124	132.3 - 13000	13000	655.259	0	40	20	40	0	183.454	454.184	0	127.202	0	0	47.7939	0	655.259	0.156488	427.6	42.4	385.2	173.4	2.221	2	0.583042	0.496289	42.4	234.4	-192	232.8	0.8246	2	0.61533	0.294123	427.6	234.4	193.2	137.1	1.409	2	0.530545
CD5	19.036	57.1 - 20000	20000	46.6145	0	70	30	0	0	17.0151	46.6145	0	14.5579	29.1293	3.33154	13.942	0	7.28383	0.156915	30.97	15.67	15.3	6.901	2.217	2	0.583042	0.493035	15.67	7.067	8.6	10.34	0.8318	2	0.614096	0.198145	30.97	7.067	23.9	12.59	1.898	2	0.530545
CPE	40.5809	121.7 - 10000	10000	3121.57	18.0293	10	10	80	0	839.532	3121.57	2021.77	535.933	132.815	143.628	83.1191	267.313	565.843	0.15742	1994	270.8	1724	779	2.212	2	0.583042	0.905315	270.8	305.4	-34.63	257.5	0.1345	2	0.946265	0.111479	1994	305.4	1689	616.7	2.739	2	0.48364
TNFa	4.05128	12.2 - 2000	2000	8.26726	0	80	20	0	0	0	0	0	8.26726	4.93078	0.910934	3.77818	3.25499	0.958018	0.159059	0	4.7	-4.7	2.139	2.198	2	0.583042	0.274842	4.7	2.7	2	1.343	1.489	2	0.560078	0.088621	0	2.7	-2.7	0.8622	3.132	2	0.434677
B2M	7.98459	24 - 10000	10000	3667.52	11.4584	0	10	90	0	2228.77	1952.73	2160.15	2322.26	3265.12	3667.52	2875.3	2667.16	2483.77	0.159359	2114	3085	-971.1	442.4	2.195	2	0.583042	0.506316	3085	2675	409.5	510.1	0.8028	2	0.622042	0.043118	2114	2675	-561.6	120.5	4.659	2	0.375492
Follistatin	35.0845	105.3 - 4444	13333.3	7404.86	2.39564	10	0	90	0	185.747	109.352	157.952	3562.29	525.807	1986.17	7404.86	5838.35	6220.47	0.159717	151	2025	-1874	854.8	2.192	2	0.583042	0.009557	2025	6488	-4463	439.5	10.16	2	0.468603	0.005039	151	6488	-6337	451.6	14.03	2	0.280451
TSLP R	139.938	419.8 - 20000	20000	677.087	0	20	60	20	0	375.33	259.032	0	227.458	118.283	168.951	362.515	0	153.232	0.16004	437.1	171.6	265.5	121.3	2.189	2	0.583042	0.997116	171.6	171.9	-0.3	73.56	0.004078	2	>0.999999	0.21412	437.1	171.9	265.2	147.6	1.797	2	0.530545
IL-17F	57.987	174 - 100000	100000	375.058	0	50	30	20	0	375.058	203.107	0	161.008	156.823	0.463453	40.4522	7.28157	0	0.161552	218.4	106.1	112.3	51.63	2.176	2	0.583042	0.186672	106.1	15.93	90.17	45.61	1.977	2	0.560078	0.112659	218.4	15.93	202.5	74.41	2.721	2	0.485085
AR	15.0017	45 - 3333	10000	96.865	2.45693	30	60	10	0	96.865	33.3978	0	27.4217	2.45693	3.1472	42.8993	17.444	21.0139	0.161908	48.2	11	37.2	17.12	2.173	2	0.583042	0.003225	11	27.1	-16.1	0.9165	17.57	2	0.217418	0.355645	48.2	27.1	21.1	17.71	1.192	2	0.530545
b-NGF	3.97535	11.9 - 3333	10000	1.57203	0	100	0	0	0	1.57203	1.11955	0	0	0.586536	0	0.222346	0.277896	0.532049	0.162468	1.033	0.2	0.8333	0.3844	2.168	2	0.583042	0.625366	0.2	0.3333	-0.1333	0.2333	0.5714	2	0.733228	0.249521	1.033	0.3333	0.7	0.4359	1.606	2	0.530545
MCSF R	31.5284	94.6 - 40000	40000	427.401	0	10	10	80	0	118.908	136.969	427.401	0	86.1953	139.533	211.048	201.214	112.245	0.162882	227.8	75.23	152.5	70.48	2.164	2	0.583042	0.286935	75.23	174.8	-99.57	69.22	1.438	2	0.560078	0.725816	227.8	174.8	52.97	131.4	0.4032	2	0.775473
Syndecan-4	6.14307	18.4 - 1000	1000	3099.68	6.47123	0	10	0	90	1508.34	1413.12	0	1861.37	2676.56	1784.95	3099.68	2552.25	3080.82	0.165199	1454	2108	-653.8	304.9	2.144	2	0.583042	0.225648	2108	2911	-803.2	464.1	1.731	2	0.560078	0.011785	1454	2911	-1457	159.6	9.13	2	0.298982
IL-1b	1.33986	4 - 1000	1000	17.2542	0	50	10	40	0	0.975535	0	0	1.82185	14.9258	17.2542	4.02712	1.1678	11.7691	0.166044	0.3333	11.33	-11	5.147	2.137	2	0.583042	0.342418	11.33	5.667	5.667	4.591	1.234	2	0.560078	0.244947	0.3333	5.667	-5.333	3.275	1.629	2	0.530545
VEGF-D	20.342	61 - 6666	20000	14.5757	0	100	0	0	0	7.64926	14.5757	0	0	1.19578	0.25071	4.04486	9.00135	3.68918	0.167209	7.933	0.5	7.433	3.494	2.127	2	0.583042	0.066624	0.5	5.567	-5.067	1.378	3.678	2	0.560078	0.412782	7.933	5.567	2.367	2.307	1.026	2	0.530545
Trappin-2	12.7013	38.1 - 10000	10000	2824.81	14.3752	0	10	90	0	1120.28	1142.74	858.27	1419.67	1932.05	2772.22	2081.73	2824.81	2084.45	0.171252	1040	2041	-1001	477.9	2.094	2	0.583042	0.616996	2041	2330	-289	492.9	0.5864	2	0.726063	0.025606	1040	2330	-1290	210.5	6.129	2	0.336243
SCF	8.453	25.4 - 10000	10000	24.2942	0	80	20	0	0	8.74722	24.2942	0	0	0	0	1.40102	0	0	0.171979	12.53	0	12.53	6.001	2.088	2	0.583042	0.42265	0	0.4667	-0.4667	0.4667	1	2	0.560078	0.189493	12.53	0.4667	12.07	6.166	1.957	2	0.530545
B7-H3	25.8785	77.6 - 4000	4000	227.86	0	30	0	70	0	113.939	11.385	4.43409	122.449	161.078	203.563	110.544	227.86	159.683	0.172386	43.23	162.4	-119.1	57.13	2.085	2	0.583042	0.921415	162.4	166	-3.667	32.89	0.1115	2	0.95385	0.201777	43.23	166	-122.8	65.53	1.874	2	0.530545
IL-8	0.94614	2.8 - 500	500	42.8478	0	10	0	90	0	13.7855	8.14764	8.15103	15.1848	33.5966	42.8478	12.0616	14.723	14.0479	0.174337	10.03	30.53	-20.5	9.905	2.07	2	0.583042	0.152011	30.53	13.6	16.93	7.484	2.263	2	0.560078	0.309706	10.03	13.6	-3.567	2.643	1.349	2	0.530545
EGF R	6.35403	19.1 - 10000	10000	221.639	14.8764	0	10	90	0	102.003	221.639	85.9012	14.8764	25.0557	60.3776	143.886	160.974	49.1283	0.175504	136.5	33.47	103	50	2.061	2	0.583042	0.220015	33.47	118	-84.53	47.96	1.763	2	0.560078	0.610913	136.5	118	18.5	30.97	0.5973	2	0.682942
ASAHL	27.846	83.5 - 40000	40000	63.3341	0	70	30	0	0	7.6647	24.038	0	10.2563	62.2856	35.2077	13.349	0	4.65846	0.179613	15	35.93	-20.93	10.32	2.029	2	0.583042	0.253263	35.93	6	29.93	18.85	1.588	2	0.560078	0.402789	15	6	9	8.547	1.053	2	0.530545
Granzyme B	71.8949	215.7 - 10000	10000	445.361	0	70	10	20	0	325.04	445.361	0	48.2086	170.18	0	44.6499	0	59.4972	0.183507	256.8	72.8	184	92	2	2	0.583042	0.634067	72.8	34.7	38.1	68.52	0.5561	2	0.737353	0.273714	256.8	34.7	222.1	148.6	1.494	2	0.530545
TARC	5.60489	16.8 - 1111	3333.33	11.8123	0	80	20	0	0	0	11.8123	0	0	0	0	0.34192	0	1.3333	0.183511	7.833	0	7.833	3.917	2	2	0.583042	0.307612	0	0.5333	-0.5333	0.393	1.357	2	0.560078	0.19628	7.833	0.5333	7.3	3.821	1.91	2	0.530545
Wnt-4	107.927	323.8 - 40000	40000	624.985	0	80	0	20	0	0	624.985	0	0	0	0	0	0	0	0.183931	403.6	0	403.6	202.1	1.997	2	0.583042		0	0	0	0				0.183931	403.6	0	403.6	202.1	1.997	2	0.530545
HS3ST3B1	32.696	98.1 - 10000	10000	81.7186	0	60	40	0	0	55.3187	0	0	0	0	32.0566	71.2516	0	77.3738	0.184706	45.67	10.7	34.97	17.56	1.991	2	0.583042	0.203075	10.7	49.57	-38.87	20.83	1.866	2	0.560078	0.59228	45.67	49.57	-3.9	6.176	0.6315	2	0.667679
HCC-1	2.67782	8 - 444	1333.33	6.46788	0	70	30	0	0	6.46788	4.65199	0	2.95081	0.638086	0	0	0	0	0.186036	3.733	1.2	2.533	1.278	1.982	2	0.583042	0.320634	1.2	0	1.2	0.9165	1.309	2	0.560078	0.193848	3.733	0	3.733	1.938	1.927	2	0.530545
BDNF	7.30106	21.9 - 2000	2000	3.16971	0	100	0	0	0	0	2.69619	0	0	0	0	0	0	0	0.18642	1.967	0	1.967	0.9939	1.979	2	0.583042		0	0	0	0				0.18642	1.967	0	1.967	0.9939	1.979	2	0.530545
Glyoxalase II	578.783	1736.3 - 100000	100000	2744.06	0	90	0	10	0	344.876	8.8775	0	0	10.2699	0	0	0	0	0.186488	220.9	3.433	217.5	109.9	1.978	2	0.583042	0.42265	3.433	0	3.433	3.433	1	2	0.560078	0.173793	220.9	0	220.9	106.5	2.074	2	0.530545
HS3ST1	26.5707	79.7 - 10000	10000	136.657	0	50	20	30	0	113.402	0	0	0	0	0	60.3604	0	57.8092	0.187024	83.37	0	83.37	42.22	1.974	2	0.583042	0.183701	0	39.4	-39.4	19.71	1.999	2	0.560078	0.198803	83.37	39.4	43.97	23.22	1.893	2	0.530545
IGF-1	159.344	478 - 20000	20000	307.758	0	80	20	0	0	0	253.141	0	0	0	1.62752	0	0	0	0.187159	187	0.5333	186.4	94.47	1.973	2	0.583042	0.42265	0.5333	0	0.5333	0.5333	1	2	0.560078	0.187359	187	0	187	94.81	1.972	2	0.530545
CHST4	145.329	436 - 40000	40000	505.673	0	80	10	10	0	0	85.8746	0	0	0	58.3835	0	0	0	0.187409	82.97	19.47	63.5	32.21	1.972	2	0.583042	0.42265	19.47	0	19.47	19.47	1	2	0.560078	0.220065	82.97	0	82.97	47.08	1.762	2	0.530545
DDR1	143.566	430.7 - 40000	40000	333.951	0	70	30	0	0	25.6973	333.951	0	0	182.342	0	0	0	0	0.187595	223.8	60.77	163	82.73	1.97	2	0.583042	0.42265	60.77	0	60.77	60.77	1	2	0.560078	0.152851	223.8	0	223.8	99.24	2.255	2	0.530545
SOX2	273.894	821.7 - 100000	100000	233.57	0	100	0	0	0	0	0	0	0	2.91876	3.60692	0	0	0	0.188197	0	2.167	-2.167	1.102	1.966	2	0.583042	0.188197	2.167	0	2.167	1.102	1.966	2	0.560078		0	0	0	0
Serpin B8	30.5548	91.7 - 13333	40000	278.133	0	50	20	30	0	278.133	45.6674	0	4.49031	0	67.6035	13.1673	1.61638	94.096	0.191036	160.1	24.03	136	69.9	1.946	2	0.583042	0.239497	24.03	36.3	-12.27	7.406	1.656	2	0.560078	0.222388	160.1	36.3	123.8	70.76	1.749	2	0.530545
CD99-L2	21.5985	64.8 - 20000	20000	15.4866	0	100	0	0	0	0	15.4866	0	0	0	0	0	0	0	0.191357	9.067	0	9.067	4.664	1.944	2	0.583042		0	0	0	0				0.191357	9.067	0	9.067	4.664	1.944	2	0.530545
MOG	3.61017	10.8 - 4000	4000	2.69902	0	100	0	0	0	2.35973	0	0	0	0	0	0	0.576911	2.69902	0.19171	1.4	0	1.4	0.7211	1.941	2	0.583042	0.311153	0	1.1	-1.1	0.8185	1.344	2	0.560078	0.802614	1.4	1.1	0.3	1.054	0.2847	2	0.846079
HSD17B1	48.1	144.4 - 10000	10000	241.2	0	70	10	20	0	0	111.759	0	0	0	0	0	0	0	0.192745	87.87	0	87.87	45.43	1.934	2	0.583042		0	0	0	0				0.192745	87.87	0	87.87	45.43	1.934	2	0.530545
Neuroligin 2	89.5346	268.6 - 20000	20000	208.092	0	80	20	0	0	208.092	0	0	0	0	0	0	4.89179	53.1799	0.192884	120.3	0	120.3	62.24	1.933	2	0.583042	0.37213	0	19.37	-19.37	16.98	1.141	2	0.560078	0.242298	120.3	19.37	101	61.49	1.642	2	0.530545
MAP1D	13.993	42 - 10000	10000	44.6564	0	50	40	10	0	0	44.6564	0	0	0	8.08321	17.562	0	14.7416	0.194275	28.3	2.7	25.6	13.31	1.924	2	0.583042	0.256689	2.7	10.77	-8.067	5.133	1.571	2	0.560078	0.441634	28.3	10.77	17.53	18.42	0.9518	2	0.544162
Cadherin-13	219.303	657.9 - 100000	100000	4151.64	0	40	30	30	0	641.894	0	0	1588.98	4151.64	985.179	174.323	456.645	0	0.196352	214	2242	-2028	1062	1.91	2	0.583042	0.136972	2242	210.3	2032	840.9	2.416	2	0.560078	0.990283	214	210.3	3.667	266.8	0.01374	2	>0.999999
R-Spondin 2	22.4683	67.4 - 4000	4000	44.0201	0	80	20	0	0	44.0201	0	0	0	0	0	0	0	0	0.196812	24.8	0	24.8	13.01	1.907	2	0.583042		0	0	0	0				0.196812	24.8	0	24.8	13.01	1.907	2	0.530545
IFNg	11.4614	34.4 - 2000	2000	3.78531	0	100	0	0	0	0	0	0	3.78531	0	2.60206	0	0	0	0.197488	0	2.133	-2.133	1.122	1.902	2	0.583042	0.197488	2.133	0	2.133	1.122	1.902	2	0.560078		0	0	0	0
LSECtin	12.902	38.7 - 20000	20000	80.2287	0	80	0	20	0	56.8776	80.2287	0	0	0.844112	0.902864	0.76946	0	0.399684	0.199759	45.7	0.5667	45.13	23.92	1.887	2	0.583042	0.76662	0.5667	0.4	0.1667	0.491	0.3394	2	0.840384	0.198341	45.7	0.4	45.3	23.89	1.897	2	0.530545
MMP-2	722.115	2166.3 - 100000	100000	54.3136	0	100	0	0	0	0	0	0	35.4773	54.3136	0	0	0	0	0.200829	0	29.93	-29.93	15.92	1.88	2	0.583042	0.200829	29.93	0	29.93	15.92	1.88	2	0.560078		0	0	0	0
PARC	5.77952	17.3 - 1333	4000	89.5807	0	20	20	60	0	89.5807	49.4075	40.625	36.5815	49.198	6.81492	22.7012	5.73293	8.47588	0.200941	59.87	30.87	29	15.43	1.879	2	0.583042	0.296291	30.87	12.3	18.57	13.26	1.401	2	0.560078	0.043275	59.87	12.3	47.57	10.23	4.65	2	0.375492
Plexin A4	24.7115	74.1 - 10000	10000	121.414	0	70	10	20	0	53.5912	0	0	0	0	0	0	0	0	0.203015	45.97	0	45.97	24.63	1.866	2	0.583042		0	0	0	0				0.203015	45.97	0	45.97	24.63	1.866	2	0.530545
ARSB	25.189	75.6 - 10000	10000	10.3192	0	100	0	0	0	10.3192	0	0	0	0	0	0	0	0	0.203622	5.6	0	5.6	3.007	1.862	2	0.583042		0	0	0	0				0.203622	5.6	0	5.6	3.007	1.862	2	0.530545
HCC-4	7.12856	21.4 - 1111	3333.33	37.182	0	50	40	10	0	37.182	20.8705	0	15.8467	7.43596	0	4.03867	12.9957	0	0.203651	19.37	7.733	11.63	6.248	1.862	2	0.583042	0.725943	7.733	5.667	2.067	5.128	0.403	2	0.808946	0.304682	19.37	5.667	13.7	10.01	1.368	2	0.530545
ENA-78	13.4639	40.4 - 3333	10000	3168.54	0	10	10	80	0	225.49	335.437	315.048	109.076	2737.24	3168.54	111.089	32.2973	367.386	0.204908	292	2005	-1713	923.9	1.854	2	0.583042	0.183925	2005	170.3	1835	918.8	1.997	2	0.560078	0.3577	292	170.3	121.7	102.7	1.185	2	0.530545
IP-10	8.57678	25.7 - 1111	3333.33	49.9166	0.198482	30	50	20	0	49.9166	25.9884	0	21.4054	19.0397	8.24671	5.31045	13.1991	10.5178	0.205763	29.9	16.2	13.7	7.411	1.849	2	0.583042	0.344632	16.2	9.667	6.533	5.324	1.227	2	0.560078	0.246626	29.9	9.667	20.23	12.49	1.62	2	0.530545
CEACAM-5	258.787	776.4 - 100000	100000	4783.21	0	30	40	30	0	466.826	0	0	4268.54	4783.21	50.4761	555.79	860.162	0	0.209841	244.9	3034	-2789	1530	1.823	2	0.583042	0.178451	3034	472	2562	1257	2.038	2	0.560078	0.5656	244.9	472	-227.1	332.9	0.682	2	0.643941
CA19-9	466.145	1398.4 - 100000	100000	4103.94	0	50	0	50	0	0	0	0	1469.33	4103.94	417.897	2090.5	2145.28	2034.52	0.210099	0	1997	-1997	1096	1.822	2	0.583042	0.938344	1997	2090	-93.07	1065	0.08736	2	0.962142	0.000234	0	2090	-2090	31.99	65.34	2	0.067035
TNFb	26.367	79.1 - 20000	20000	7.44712	0	100	0	0	0	0	0	0	4.96845	0	2.90307	7.44712	3.64003	6.11411	0.210907	0	2.633	-2.633	1.45	1.817	2	0.583042	0.012976	2.633	5.7	-3.067	0.3528	8.693	2	0.538325	0.036203	0	5.7	-5.7	1.115	5.112	2	0.375492
TGFb3	47.4375	142.3 - 1481	4444.44	31.5523	0	100	0	0	0	16.8064	31.5523	0	0	2.42224	0	9.29721	18.1207	7.20725	0.211644	16.13	0.8	15.33	8.461	1.812	2	0.583042	0.05231	0.8	11.53	-10.73	2.556	4.199	2	0.560078	0.53241	16.13	11.53	4.6	6.149	0.7481	2	0.620839
EGF	0.190648	0.6 - 200	200	182.37	93.9222	0	0	100	0	149.372	173.934	182.37	154.974	94.2264	93.9222	148.754	153.595	124.251	0.212636	168.6	114.4	54.2	30.01	1.806	2	0.583042	0.279762	114.4	142.2	-27.87	18.98	1.468	2	0.560078	0.258932	168.6	142.2	26.33	16.87	1.561	2	0.530545
IL-1ra	13.2006	39.6 - 2000	2000	8.00164	0	100	0	0	0	0.812566	0	0	4.76192	0.222808	8.00164	0	0.133286	0	0.21269	0.2667	4.333	-4.067	2.252	1.806	2	0.583042	0.201739	4.333	0.03333	4.3	2.294	1.874	2	0.560078	0.49872	0.2667	0.03333	0.2333	0.2848	0.8193	2	0.595004
ALK-1	40.0395	120.1 - 10000	10000	229.162	0	50	30	20	0	55.8213	188.955	0	39.1081	97.7119	0	0	0	0	0.212703	158	45.6	112.4	62.24	1.806	2	0.583042	0.249464	45.6	0	45.6	28.39	1.606	2	0.560078	0.094638	158	0	158	52.4	3.015	2	0.434753
MEF2C	24.021	72.1 - 2000	2000	269.847	0	60	10	30	0	34.5307	83.3458	0	0	0	0	0	0	113.384	0.213331	129.2	0	129.2	71.7	1.802	2	0.583042	0.42265	0	37.8	-37.8	37.8	1	2	0.560078	0.123072	129.2	37.8	91.4	35.42	2.58	2	0.499752
TAFA1	105.372	316.1 - 100000	100000	58.5359	0	100	0	0	0	0	58.5359	0	0	0	0	0	0	0	0.213476	30.5	0	30.5	16.93	1.801	2	0.583042		0	0	0	0				0.213476	30.5	0	30.5	16.93	1.801	2	0.530545
SDF-1a	4.47477	13.4 - 1111	3333.33	36.079	0	50	10	40	0	36.079	19.1244	0	22.1221	18.984	0.489893	0.62656	0	2.35353	0.214821	21.07	13.87	7.2	4.015	1.793	2	0.583042	0.224984	13.87	1	12.87	7.419	1.734	2	0.560078	0.146014	21.07	1	20.07	8.645	2.321	2	0.530545
BMPR-IB	32.0319	96.1 - 10000	10000	1015.81	0	50	10	40	0	93.7697	0	0	184.054	1015.81	364.117	0	157.905	0	0.216127	31.27	521.3	-490.1	274.5	1.785	2	0.583042	0.145439	521.3	52.63	468.7	201.4	2.327	2	0.560078	0.798496	31.27	52.63	-21.37	73.44	0.2909	2	0.84524
I-TAC	18.8987	56.7 - 10000	10000	254.784	0	20	40	40	0	162.658	254.784	0	113.123	64.1713	3.07026	26.9832	39.3602	23.6373	0.216715	150.2	60.13	90.1	50.56	1.782	2	0.583042	0.43217	60.13	30	30.13	30.89	0.9756	2	0.564299	0.18257	150.2	30	120.2	59.91	2.007	2	0.530545
ANGPTL4	155.838	467.5 - 133333	400000	5768.2	0	10	30	60	0	252.477	425.486	493.941	1247.63	344.524	1586.83	5768.2	5393.94	3345.2	0.217212	390.6	1060	-669	376.1	1.779	2	0.583042	0.06588	1060	4836	-3776	1020	3.701	2	0.560078	0.031818	390.6	4836	-4445	812.4	5.471	2	0.364428
BMP-7	228.252	684.8 - 40000	40000	63.8316	0	100	0	0	0	34.4535	63.8316	0	0	0	0	0	0	0	0.217523	32.77	0	32.77	18.44	1.777	2	0.583042		0	0	0	0				0.217523	32.77	0	32.77	18.44	1.777	2	0.530545
VEGF R3	68.8398	206.5 - 13333	40000	60.1735	0	100	0	0	0	43.5717	60.1735	0	0	20.3912	4.26915	18.6515	19.0885	34.2104	0.221005	34.83	8.233	26.6	15.14	1.757	2	0.583042	0.226166	8.233	24	-15.77	9.125	1.728	2	0.560078	0.679681	34.83	24	10.83	22.65	0.4782	2	0.733149
GALNT10	226.041	678.1 - 40000	40000	854.275	0	60	20	20	0	854.275	0	0	0	0	0	829.321	41.1939	0	0.221162	433.2	0	433.2	246.7	1.756	2	0.583042	0.394713	0	290.2	-290.2	269.8	1.075	2	0.560078	0.446883	433.2	290.2	143	152.3	0.9389	2	0.549178
bFGF	14.9873	45 - 740	2222.22	4.73289	0	100	0	0	0	4.73289	4.23845	0	0	0	0.443423	0	0	0.687746	0.222991	2.967	0.1333	2.833	1.623	1.746	2	0.583042	0.42265	0.1333	0.2333	-0.1	0.1	1	2	0.560078	0.253496	2.967	0.2333	2.733	1.723	1.587	2	0.530545
Kallikrein 1	163.3	489.9 - 40000	40000	1132.3	0	70	0	30	0	0	543.433	0	0	0	69.6934	0	0	0	0.223094	558.6	23.23	535.3	306.8	1.745	2	0.583042	0.42265	23.23	0	23.23	23.23	1	2	0.560078	0.229688	558.6	0	558.6	327	1.708	2	0.530545
PD-L2	1461.09	4383.3 - 100000	100000	18106.1	0	30	50	20	0	3891.61	18106.1	0	1161.15	3494.04	0	3868.1	556.611	2861.34	0.223521	8357	1552	6805	3905	1.743	2	0.583042	0.690866	1552	2429	-877	1908	0.4597	2	0.782798	0.414994	8357	2429	5928	5811	1.02	2	0.530545
Spinesin	336.963	1010.9 - 100000	100000	35.9227	0	100	0	0	0	5.00459	0	0	35.9227	0	15.5913	0	0	0	0.224408	1.667	17.17	-15.5	8.92	1.738	2	0.583042	0.240386	17.17	0	17.17	10.39	1.652	2	0.560078	0.42265	1.667	0	1.667	1.667	1	2	0.530545
UNC5H4	3.71358	11.1 - 1000	1000	8.29693	0	70	30	0	0	7.0601	8.29693	0	0	0	0.675889	0	0	0	0.224563	5.133	0.2333	4.9	2.821	1.737	2	0.583042	0.42265	0.2333	0	0.2333	0.2333	1	2	0.560078	0.185971	5.133	0	5.133	2.59	1.982	2	0.530545
Tenascin R	146.659	440 - 100000	100000	266.783	0	80	20	0	0	266.783	30.2683	0	0	29.6497	67.614	45.881	19.7814	118.568	0.22609	165.2	32.4	132.8	76.82	1.728	2	0.583042	0.274458	32.4	61.43	-29.03	19.47	1.491	2	0.560078	0.235787	165.2	61.43	103.7	61.9	1.676	2	0.530545
RANTES	9.98752	30 - 2222	6666.67	84.7113	0	20	50	30	0	15.945	11.4019	0	12.8716	56.3482	84.7113	17.0692	19.1341	48.8999	0.228442	12.3	51.3	-39	22.74	1.715	2	0.583042	0.233155	51.3	28.37	22.93	13.57	1.69	2	0.560078	0.305425	12.3	28.37	-16.07	11.77	1.365	2	0.530545
FABP2	115.235	345.7 - 100000	100000	16.0117	0	100	0	0	0	2.65356	16.0117	0	0	10.3846	0	0	0	0	0.229198	6.233	3.467	2.767	1.617	1.711	2	0.583042	0.42265	3.467	0	3.467	3.467	1	2	0.560078	0.334629	6.233	0	6.233	4.945	1.26	2	0.530545
GFAP	281	842.9 - 200000	200000	118.4	0	100	0	0	0	57.0077	0	0	0	0	0	0	0	0	0.229357	58.47	0	58.47	34.19	1.71	2	0.583042		0	0	0	0				0.229357	58.47	0	58.47	34.19	1.71	2	0.530545
ALCAM	13.9553	41.9 - 10000	10000	18.0939	0	90	10	0	0	1.60178	1.9639	0	0	0	0	9.92273	2.91549	18.0939	0.229622	4.333	0	4.333	2.536	1.709	2	0.583042	0.143676	0	10.3	-10.3	4.392	2.345	2	0.560078	0.142913	4.333	10.3	-5.967	2.536	2.353	2	0.530545
NT-4	38.82	116.5 - 10000	10000	100.434	0	70	30	0	0	45.6118	35.7654	0	0	39.9897	29.677	0	17.7272	14.0672	0.231659	60.6	23.23	37.37	22.01	1.698	2	0.583042	0.19597	23.23	10.6	12.63	6.606	1.912	2	0.560078	0.127612	60.6	10.6	50	19.81	2.524	2	0.511045
PCK1	156.185	468.6 - 20000	20000	864.081	0	90	0	10	0	99.9043	0	0	0	0	0	0	0	0	0.232479	48.87	0	48.87	28.86	1.693	2	0.583042		0	0	0	0				0.232479	48.87	0	48.87	28.86	1.693	2	0.530545
MMP-12	61.7291	185.2 - 20000	20000	1548.52	0	50	10	40	0	0	0	0	0	122.797	267.085	390.795	245.913	1548.52	0.234263	0	130	-130	77.19	1.684	2	0.583042	0.229534	130	728.4	-598.4	350.1	1.709	2	0.560078	0.219229	0	728.4	-728.4	412.2	1.767	2	0.530545
CD58	379.909	1139.7 - 100000	100000	5387.09	0	40	10	50	0	1259.36	0	0	1090.12	2240.18	3944.25	1866.05	5387.09	0	0.23492	419.8	2425	-2005	1193	1.68	2	0.583042	0.997569	2425	2418	7.167	2084	0.003439	2	>0.999999	0.361673	419.8	2418	-1998	1704	1.173	2	0.530545
IL-23 R	12.3071	36.9 - 4000	4000	45.7012	0	50	30	20	0	20.3539	10.8091	0	20.938	45.7012	38.6128	0	0	0	0.236253	18.37	35.07	-16.7	9.981	1.673	2	0.583042	0.041486	35.07	0	35.07	7.374	4.756	2	0.560078	0.042576	18.37	0	18.37	3.916	4.69	2	0.375492
TGM4	1668.45	5005.3 - 100000	100000	3179.74	0	80	20	0	0	3179.74	0	0	0	0	367.1	0	0	0	0.237046	1657	122.4	1535	919.5	1.669	2	0.583042	0.42265	122.4	0	122.4	122.4	1	2	0.560078	0.213574	1657	0	1657	920.4	1.801	2	0.530545
TGFa	5.71592	17.1 - 3333	10000	7.87757	0	60	40	0	0	7.10793	7.87757	0	0	2.37692	7.75588	4.99358	4.32742	3.44597	0.237321	7.367	3.4	3.967	2.379	1.668	2	0.583042	0.791602	3.4	4.233	-0.8333	2.765	0.3013	2	0.860771	0.026207	7.367	4.233	3.133	0.5175	6.055	2	0.336243
Cystatin S	3.54079	10.6 - 400	400	27.3644	0	70	10	20	0	27.3644	10.8176	0	0.177377	0	0	0	0	0	0.238663	12.93	0.06667	12.87	7.748	1.661	2	0.583042	0.42265	0.06667	0	0.06667	0.06667	1	2	0.560078	0.239549	12.93	0	12.93	7.81	1.656	2	0.530545
GDF-15	1.68789	5.1 - 2000	2000	209.169	32.3839	0	0	100	0	32.3839	96.0372	93.4153	38.4778	39.3401	48.6897	209.169	134.663	41.3962	0.240645	73.93	42.17	31.77	19.25	1.65	2	0.583042	0.236438	42.17	128.4	-86.27	51.59	1.672	2	0.560078	0.498711	73.93	128.4	-54.5	66.52	0.8193	2	0.595004
Activin A	343.789	1031.4 - 33333	100000	9401.98	0	70	10	20	0	2695.66	794.168	0	0	0	0	0	0	0	0.241503	4297	0	4297	2611	1.646	2	0.583042		0	0	0	0				0.241503	4297	0	4297	2611	1.646	2	0.530545
PIGF	10.8976	32.7 - 1333	4000	6.98706	0	100	0	0	0	0	3.90174	0	0	0.86559	0	0	2.38301	1.16847	0.241902	3.633	0.3	3.333	2.028	1.644	2	0.583042	0.188497	0.3	1.2	-0.9	0.4583	1.964	2	0.560078	0.296482	3.633	1.2	2.433	1.738	1.4	2	0.530545
SPHK1	154.7	464.2 - 100000	100000	95	0	100	0	0	0	18.3146	0	0	0	0	0	0	0	0	0.245366	8.633	0	8.633	5.308	1.626	2	0.583042		0	0	0	0				0.245366	8.633	0	8.633	5.308	1.626	2	0.530545
Matrilin-2	30.9572	92.9 - 4000	4000	129.556	0	60	20	20	0	129.556	0	0	0	0	0	45.8619	0	113.156	0.2509	60.27	0	60.27	37.69	1.599	2	0.583042	0.248014	0	53.03	-53.03	32.87	1.613	2	0.560078	0.879721	60.27	53.03	7.233	42.22	0.1713	2	0.912422
Follistatin-like 1	1253.11	3759.3 - 400000	400000	785.424	0	100	0	0	0	0	0	0	0	308.879	785.424	640.995	0	0	0.251395	0	364.8	-364.8	228.4	1.597	2	0.583042	0.753052	364.8	213.7	151.1	419.3	0.3604	2	0.82835	0.42265	0	213.7	-213.7	213.7	1	2	0.530545
CD200	139.578	418.7 - 100000	100000	11.2834	0	100	0	0	0	4.37271	11.2834	0	0	0	0	0	0	0	0.252508	5.233	0	5.233	3.289	1.591	2	0.583042		0	0	0	0				0.252508	5.233	0	5.233	3.289	1.591	2	0.530545
Galectin-2	107.526	322.6 - 20000	20000	787.484	0	40	20	40	0	145.292	30.8861	0	374.304	787.484	33.8064	370.886	504.67	322.251	0.256146	58.73	398.5	-339.8	215.9	1.574	2	0.583042	0.996713	398.5	399.3	-0.7667	164.9	0.004648	2	>0.999999	0.042156	58.73	399.3	-340.6	72.23	4.715	2	0.375492
Angiogenin	1.24532	3.7 - 666	2000	206.472	0.24674	10	0	90	0	146.681	162.118	164.35	110.04	164.641	78.2466	125.527	146.065	206.472	0.258297	157.7	117.6	40.13	25.66	1.564	2	0.583042	0.445869	117.6	159.4	-41.77	44.37	0.9414	2	0.574568	0.943167	157.7	159.4	-1.633	20.29	0.0805	2	0.965629
CF VII	100.717	302.2 - 20000	20000	19.51	0	100	0	0	0	0	7.08936	0	0	0	0	0	0	0	0.259962	8.867	0	8.867	5.698	1.556	2	0.583042		0	0	0	0				0.259962	8.867	0	8.867	5.698	1.556	2	0.530545
IL-5	1.80881	5.4 - 1333	4000	1.36744	0	100	0	0	0	0	0	0	0	1.36744	0.518306	0	0	0	0.262101	0	0.6333	-0.6333	0.4096	1.546	2	0.583042	0.262101	0.6333	0	0.6333	0.4096	1.546	2	0.560078		0	0	0	0
EG-VEGF	12.3341	37 - 10000	10000	58.2404	1.88412	70	20	10	0	27.8387	11.7488	0	1.88412	15.6709	8.45993	3.46688	2.07052	6.99381	0.264264	32.57	8.7	23.87	15.54	1.536	2	0.583042	0.434205	8.7	4.2	4.5	4.637	0.9704	2	0.564299	0.145242	32.57	4.2	28.37	12.18	2.329	2	0.530545
NAP-2	4.75077	14.3 - 444	1333.33	3.75974	0	100	0	0	0	3.08089	1.40486	0	3.75974	3.35227	0	0	0	0	0.264335	1.5	2.4	-0.9	0.5859	1.536	2	0.583042	0.184761	2.4	0	2.4	1.206	1.991	2	0.560078	0.23619	1.5	0	1.5	0.8963	1.674	2	0.530545
Cystatin B	6.25343	18.8 - 1333	4000	659.565	0	10	0	90	0	659.565	578.47	526.488	63.888	219.618	591.329	302.851	151.223	404.073	0.264503	588.2	291.6	296.6	193.2	1.535	2	0.583042	0.969203	291.6	286.1	5.533	127	0.04357	2	0.988147	0.081773	588.2	286.1	302.1	92.15	3.279	2	0.420157
Nectin-2	9.27749	27.8 - 4000	4000	230.486	0	30	20	50	0	21.1636	0	0	5.31947	105.819	80.6092	90.7017	82.7213	230.486	0.265116	7.067	63.9	-56.83	37.09	1.532	2	0.583042	0.29614	63.9	134.6	-70.73	50.48	1.401	2	0.560078	0.132017	7.067	134.6	-127.6	51.61	2.472	2	0.513727
OMgp	85.8574	257.6 - 10000	10000	415.258	0	50	30	20	0	144.248	415.258	0	0	0	0	359.473	0	236.125	0.265216	186.5	0	186.5	121.7	1.532	2	0.583042	0.200483	0	198.5	-198.5	105.5	1.882	2	0.560078	0.960224	186.5	198.5	-12.03	213.8	0.0563	2	0.978455
ANGPTL7	17.2539	51.8 - 4000	4000	78.0655	0	70	0	30	0	78.0655	0	0	0	14.5307	0	0	0	0	0.265885	51.9	4.833	47.07	30.78	1.529	2	0.583042	0.42265	4.833	0	4.833	4.833	1	2	0.560078	0.183508	51.9	0	51.9	25.95	2	2	0.530545
MIP-3b	14.7724	44.3 - 2222	6666.67	35.4659	0	70	30	0	0	35.4659	14.3294	0	19.7582	16.9667	0	2.73128	2.7671	1.35752	0.266331	21.17	12.27	8.9	5.829	1.527	2	0.583042	0.224886	12.27	2.3	9.967	5.745	1.735	2	0.560078	0.113691	21.17	2.3	18.87	6.97	2.707	2	0.485875
FABP6	148.787	446.4 - 40000	40000	3827.56	0	70	10	20	0	3827.56	931.367	0	0	0	0	0	0	0	0.26818	1668	0	1668	1098	1.519	2	0.583042		0	0	0	0				0.26818	1668	0	1668	1098	1.519	2	0.530545
MMP-9	55.7835	167.4 - 20000	20000	261.769	0	60	30	10	0	0	0	0	46.5086	140.697	0	261.769	160.163	94.771	0.270641	0	62.4	-62.4	41.39	1.508	2	0.583042	0.19385	62.4	172.3	-109.9	57.02	1.927	2	0.560078	0.071157	0	172.3	-172.3	48.58	3.546	2	0.420157
CD200 R1	163.2	489.6 - 20000	20000	278.2	0	90	10	0	0	278.217	1.17121	0	0	0	0	0	0	0	0.271576	122.9	0	122.9	81.72	1.504	2	0.583042		0	0	0	0				0.271576	122.9	0	122.9	81.72	1.504	2	0.530545
MMP-13	7.7851	23.4 - 10000	10000	229.458	0	30	0	70	0	229.458	135.308	162.394	211.901	105.955	0	67.4937	68.2313	0	0.271867	175.7	106	69.77	46.44	1.502	2	0.583042	0.295261	106	45.23	60.73	43.23	1.405	2	0.560078	0.05425	175.7	45.23	130.5	31.7	4.117	2	0.383547
GRO	10.5213	31.6 - 1000	1000	2411.28	0	10	0	40	50	440.439	497.171	0	400.986	2411.28	1131.28	2096.15	1373.25	1358.13	0.274005	462.9	1315	-851.6	570.4	1.493	2	0.583042	0.744912	1315	1609	-294.6	789.7	0.3731	2	0.824971	0.046059	462.9	1609	-1146	254.9	4.497	2	0.382271
IGFBP-6	230.847	692.5 - 100000	100000	10458	295.681	0	10	90	0	7270.66	5421.6	2253.09	295.681	1482.04	3045.46	10458	3526.75	1897.89	0.274011	4982	1608	3374	2260	1.493	2	0.583042	0.387763	1608	5294	-3687	3366	1.095	2	0.560078	0.854723	4982	5294	-312.4	1505	0.2077	2	0.891574
GFR alpha-2	16.5327	49.6 - 4000	4000	242.534	0	70	20	10	0	242.534	33.8895	0	0	0	0	0	0	0	0.275257	103.4	0	103.4	69.53	1.488	2	0.583042		0	0	0	0				0.275257	103.4	0	103.4	69.53	1.488	2	0.530545
NRG1a	3.8669	11.6 - 444	1333.33	3.45226	0	100	0	0	0	3.45226	1.07012	0	0	0.0137025	0.044691	1.28971	0	0.217468	0.276107	1.533	0	1.533	1.033	1.484	2	0.583042	0.341573	0	0.5	-0.5	0.4041	1.237	2	0.560078	0.274742	1.533	0.5	1.033	0.6936	1.49	2	0.530545
EpCAM	11.6723	35 - 20000	20000	12.5519	0	90	10	0	0	7.63449	2.25359	0	0	0	0	0	0	0	0.280167	3.3	0	3.3	2.25	1.467	2	0.583042		0	0	0	0				0.280167	3.3	0	3.3	2.25	1.467	2	0.530545
DPPII	35.9949	108 - 10000	10000	320.697	0	30	20	50	0	320.697	262.622	115.406	20.177	113.853	145.382	94.1408	9.42352	44.3904	0.28101	232.9	93.17	139.7	95.51	1.463	2	0.583042	0.533987	93.17	49.3	43.87	58.89	0.7449	2	0.645742	0.083902	232.9	49.3	183.6	56.82	3.231	2	0.425205
IGSF3	75.6597	227 - 20000	20000	155.274	0	90	10	0	0	155.274	44.251	0	0	0	0	0	0	0	0.286422	66.53	0	66.53	46.19	1.44	2	0.583042		0	0	0	0				0.286422	66.53	0	66.53	46.19	1.44	2	0.530545
Flt-3	39.295	117.9 - 10000	10000	23.7744	0	100	0	0	0	23.7744	6.6408	0	0	0	0	0	0	0	0.289363	10.13	0	10.13	7.094	1.428	2	0.583042		0	0	0	0				0.289363	10.13	0	10.13	7.094	1.428	2	0.530545
MCEMP1	35.1235	105.4 - 10000	10000	228.649	0	70	20	10	0	103.753	27.9752	0	0	0	0	47.1194	0	228.649	0.292209	43.93	0	43.93	31.01	1.417	2	0.583042	0.318019	0	91.9	-91.9	69.69	1.319	2	0.560078	0.649722	43.93	91.9	-47.97	90.7	0.5289	2	0.708717
TACI	109.082	327.2 - 40000	40000	4177.26	0	30	10	60	0	1140.72	1153.02	275.699	2437.31	4177.26	0	684.576	0	0	0.292714	856.5	2205	-1348	953	1.415	2	0.583042	0.244236	2205	228.2	1977	1211	1.632	2	0.560078	0.143303	856.5	228.2	628.3	267.5	2.349	2	0.530545
IL-23	158.781	476.3 - 40000	40000	41.9125	0	100	0	0	0	0	0	0	41.9125	11.2446	0	0	0	0	0.293139	0	17.7	-17.7	12.52	1.413	2	0.583042	0.293139	17.7	0	17.7	12.52	1.413	2	0.560078		0	0	0	0
Periostin	543.582	1630.7 - 200000	200000	1620.69	0	90	10	0	0	0	0	0	231.881	1620.69	153.969	0	0	0	0.295495	0	668.9	-668.9	476.4	1.404	2	0.583042	0.295495	668.9	0	668.9	476.4	1.404	2	0.560078		0	0	0	0
GDF-9	142.635	427.9 - 40000	40000	64.1104	0	100	0	0	0	64.1104	0	0	0	0	0	0	0	0	0.295741	26.93	0	26.93	19.2	1.403	2	0.583042		0	0	0	0				0.295741	26.93	0	26.93	19.2	1.403	2	0.530545
MIG	17.7984	53.4 - 1666	5000	15.8623	0	100	0	0	0	0	0	0	15.8623	0	4.11421	0	4.89278	7.23735	0.296777	0	6.667	-6.667	4.766	1.399	2	0.583042	0.730501	6.667	4.033	2.633	6.654	0.3958	2	0.812347	0.197866	0	4.033	-4.033	2.123	1.9	2	0.530545
TPP1	45.3613	136.1 - 10000	10000	1397.5	221.626	0	0	100	0	662.031	413.791	571.953	1393.89	366.25	837.456	1316.21	1397.5	649.334	0.296905	549.3	865.9	-316.6	226.4	1.398	2	0.583042	0.579638	865.9	1121	-255.1	389.4	0.6552	2	0.691642	0.163551	549.3	1121	-571.7	264.9	2.158	2	0.530545
Kremen-2	38.0663	114.2 - 4000	4000	15.2002	0	100	0	0	0	15.2002	1.47403	0	1.55023	3.16885	0	0	0	0	0.297866	7.767	1.6	6.167	4.422	1.395	2	0.583042	0.225403	1.6	0	1.6	0.9238	1.732	2	0.560078	0.191513	7.767	0	7.767	3.998	1.943	2	0.530545
FGF-7	10.548	31.6 - 3333	10000	94.6489	0	70	20	10	0	22.549	94.6489	0	0	0.845409	0	4.68967	11.4841	4.55968	0.301517	39.17	0.2667	38.9	28.18	1.38	2	0.583042	0.080613	0.2667	6.933	-6.667	2.017	3.305	2	0.560078	0.343864	39.17	6.933	32.23	26.21	1.23	2	0.530545
Fas	5.41774	16.3 - 2000	2000	76.3557	0	40	30	30	0	0	15.791	0	0.254644	0	8.31028	40.9871	76.3557	49.167	0.301994	9.467	2.867	6.6	4.788	1.378	2	0.583042	0.047203	2.867	55.53	-52.67	11.87	4.438	2	0.560078	0.024697	9.467	55.53	-46.07	7.377	6.245	2	0.336243
Nectin-3	41.7848	125.4 - 13333	40000	9.91816	0	100	0	0	0	0	0	0	2.37503	9.91816	0	0	0	0	0.302878	0	4.1	-4.1	2.982	1.375	2	0.583042	0.302878	4.1	0	4.1	2.982	1.375	2	0.560078		0	0	0	0
LAG-3	314.683	944 - 100000	100000	1558.79	0	20	60	20	0	794.36	0	0	1083.95	1558.79	478.867	0	392.252	834.03	0.304957	403.8	1041	-636.7	465.7	1.367	2	0.583042	0.32928	1041	408.8	631.8	494	1.279	2	0.560078	0.991273	403.8	408.8	-4.933	399.7	0.01234	2	>0.999999
ESAM	26.2025	78.6 - 3333	10000	1.3941	0	100	0	0	0	0.132112	0	0	1.3941	0.34833	0	0	0	0	0.307612	0.03333	0.5667	-0.5333	0.393	1.357	2	0.583042	0.314494	0.5667	0	0.5667	0.4256	1.332	2	0.560078	0.42265	0.03333	0	0.03333	0.03333	1	2	0.530545
MIP-1a	7.29004	21.9 - 3333	10000	25.7086	0	90	0	10	0	0	0	0	0	5.85591	25.7086	0	0	0	0.308105	0	10.53	-10.53	7.772	1.355	2	0.583042	0.308105	10.53	0	10.53	7.772	1.355	2	0.560078		0	0	0	0
Desmocollin-3	52.1488	156.4 - 20000	20000	189.882	0	50	30	20	0	46.4945	0	0	0	189.882	155.115	60.0998	0	182.588	0.309429	15.5	115	-99.5	73.69	1.35	2	0.583042	0.706261	115	80.9	34.1	78.47	0.4346	2	0.793572	0.381362	15.5	80.9	-65.4	58.73	1.114	2	0.530545
ADAM8	229.652	689 - 100000	100000	2071.59	0	80	10	10	0	0	0	0	417.818	2071.59	32.0749	0	64.6946	0	0.311213	0	840.5	-840.5	625.5	1.344	2	0.583042	0.308141	840.5	21.57	818.9	604.3	1.355	2	0.560078	0.42265	0	21.57	-21.57	21.57	1	2	0.530545
Syntaxin 6	3.30773	9.9 - 1000	1000	8.31235	0	80	20	0	0	8.31235	0.783191	0	0	0	0	0	0	0	0.311604	3.333	0	3.333	2.484	1.342	2	0.583042		0	0	0	0				0.311604	3.333	0	3.333	2.484	1.342	2	0.530545
Galectin-9	16.9876	51 - 10000	10000	191.585	0	60	10	30	0	51.8482	0	0	94.0319	191.585	0	29.8189	0	4.43508	0.311978	17.27	95.2	-77.93	58.12	1.341	2	0.583042	0.281875	95.2	11.4	83.8	57.42	1.459	2	0.560078	0.547089	17.27	11.4	5.867	8.166	0.7184	2	0.625352
IFNab R2	442.386	1327.2 - 100000	100000	118.46	0	100	0	0	0	0	0	0	24.6461	0	118.46	0	0	0	0.317349	0	47.7	-47.7	36.11	1.321	2	0.583042	0.317349	47.7	0	47.7	36.11	1.321	2	0.560078		0	0	0	0
MICA	22.6025	67.8 - 10000	10000	291.156	0	70	0	30	0	0	0	0	0	20.0438	3.99568	161.741	291.156	104.357	0.320634	0	8	-8	6.11	1.309	2	0.583042	0.070699	8	185.8	-177.8	49.96	3.558	2	0.560078	0.078221	0	185.8	-185.8	55.25	3.362	2	0.420157
RBP4	16.5292	49.6 - 6666	20000	308.314	0	10	0	90	0	238.139	239.559	282.229	283.874	101.243	119.014	231.378	308.314	140.408	0.325109	253.3	168	85.27	65.92	1.293	2	0.583042	0.526762	168	226.7	-58.67	77.22	0.7597	2	0.641318	0.707862	253.3	226.7	26.6	61.58	0.432	2	0.757703
Serpin A4	17.1189	51.4 - 10000	10000	3.70494	0	100	0	0	0	0	0.671232	0	0	0	0	0	0	0	0.325388	1.467	0	1.467	1.135	1.292	2	0.583042		0	0	0	0				0.325388	1.467	0	1.467	1.135	1.292	2	0.530545
TROP-2	1.1618	3.5 - 400	400	7.26289	0	50	10	40	0	7.21396	0.212932	0	6.7538	0	2.66426	0.0988244	0	0	0.326565	4.5	3.167	1.333	1.035	1.288	2	0.583042	0.248697	3.167	0.03333	3.133	1.946	1.61	2	0.560078	0.173689	4.5	0.03333	4.467	2.153	2.075	2	0.530545
LIGHT	27.4053	82.2 - 10000	10000	265.36	0	30	30	40	0	265.36	123.274	0	94.9337	54.7957	72.8051	0	0	130.35	0.327273	146.1	74.17	71.93	55.94	1.286	2	0.583042	0.57049	74.17	43.47	30.7	45.64	0.6726	2	0.684349	0.414459	146.1	43.47	102.6	100.5	1.022	2	0.530545
CF XIV	52.0757	156.2 - 20000	20000	817.75	0	30	20	50	0	265.862	124.094	0	230.03	817.75	175.474	129.739	295.59	0	0.328481	130	407.7	-277.7	216.7	1.282	2	0.583042	0.177181	407.7	141.8	266	129.9	2.048	2	0.560078	0.90694	130	141.8	-11.77	89.02	0.1322	2	0.935815
GCP-2	30.093	90.3 - 10000	10000	1684.89	0	10	0	90	0	205.216	163.199	91.3836	109.715	585.287	1684.89	101.823	176.597	99.1252	0.328636	153.3	793.3	-640	499.6	1.281	2	0.583042	0.294053	793.3	125.8	667.5	473.5	1.41	2	0.560078	0.545514	153.3	125.8	27.43	38.02	0.7216	2	0.624798
Reg3A	7.84344	23.5 - 4000	4000	13.7572	0	80	20	0	0	12.3856	5.75815	0	0	3.55568	0	0	0	0	0.330669	6.067	1.2	4.867	3.82	1.274	2	0.583042	0.42265	1.2	0	1.2	1.2	1	2	0.560078	0.232416	6.067	0	6.067	3.582	1.694	2	0.530545
SLAM	196.986	591 - 100000	100000	3239.03	0	40	30	30	0	436.259	0	0	752.718	3239.03	223.87	169.172	291.931	733.555	0.331114	145.4	1405	-1260	990	1.273	2	0.583042	0.42764	1405	398.2	1007	1020	0.9871	2	0.56392	0.474668	145.4	398.2	-252.8	289.5	0.8731	2	0.57713
FGF-21	9.65364	29 - 4000	4000	116.806	0	50	0	50	0	49.3567	0	0	69.5477	116.806	0	40.2333	0	101.005	0.333097	16.47	62.1	-45.63	36.05	1.266	2	0.583042	0.834327	62.1	47.07	15.03	63.28	0.2376	2	0.8893	0.477404	16.47	47.07	-30.6	35.3	0.8669	2	0.579226
PlGF-2	1.13762	3.4 - 400	400	440.049	8.8015	0	0	70	30	44.7272	64.68	112.016	49.0728	47.4957	47.1528	401.955	400.299	440.049	0.33318	73.8	47.93	25.87	20.44	1.265	2	0.583042	0.00132	47.93	414.1	-366.2	13.32	27.5	2	0.119855	0.000665	73.8	414.1	-340.3	8.779	38.76	2	0.126904
VEGF R2	40.3332	121 - 10000	10000	249.132	0	80	10	10	0	42.6963	249.132	0	0	0	0	0	0	3.65275	0.333405	97.27	0	97.27	76.91	1.265	2	0.583042	0.42265	0	1.233	-1.233	1.233	1	2	0.560078	0.341928	97.27	1.233	96.03	77.7	1.236	2	0.530545
Progranulin	53.7246	161.2 - 10000	10000	12341.4	0	10	0	80	10	2141.46	2816.88	4092.59	1957.9	395.055	3891.83	8441.15	9249.73	12341.4	0.335192	3017	2082	935.4	743.2	1.259	2	0.583042	0.008423	2082	10011	-7929	732.4	10.83	2	0.454302	0.007985	3017	10011	-6994	628.7	11.12	2	0.280451
LTbR	0.847679	2.5 - 400	400	28.8346	4.22594	0	0	100	0	9.99878	6.2581	6.1055	15.4386	4.22594	15.2937	20.3837	28.8346	25.9266	0.336223	7.467	11.63	-4.167	3.32	1.255	2	0.583042	0.148252	11.63	25.03	-13.4	5.829	2.299	2	0.560078	0.040922	7.467	25.03	-17.57	3.667	4.79	2	0.375492
NTAL	60.8716	182.6 - 10000	10000	616.187	0	20	10	70	0	204.742	616.187	375.853	335.167	217.996	0	413.767	93.8517	24.6469	0.339918	398.9	184.4	214.5	172.6	1.243	2	0.583042	0.918985	184.4	177.4	6.967	60.61	0.115	2	0.953164	0.421582	398.9	177.4	221.5	220.9	1.003	2	0.530545
CD229	25.0015	75 - 10000	10000	474.669	33.2728	0	50	50	0	160.995	38.1757	0	257.782	474.669	33.2728	117.521	131.044	34.6833	0.341097	84.97	255.3	-170.3	137.5	1.239	2	0.583042	0.249454	255.3	94.4	160.9	100.2	1.606	2	0.560078	0.843823	84.97	94.4	-9.433	42.19	0.2236	2	0.885041
Podocalyxin	22.896	68.7 - 10000	10000	196.134	0	60	20	20	0	41.9283	196.134	0	0	69.7221	15.9146	19.3187	0	0.736539	0.343908	79.33	28.53	50.8	41.32	1.229	2	0.583042	0.487513	28.53	6.667	21.87	25.91	0.844	2	0.608647	0.362397	79.33	6.667	72.67	62.08	1.17	2	0.530545
Cystatin A	8.93227	26.8 - 4000	4000	52.3743	0	70	0	30	0	30.4465	0	0	38.0219	52.3743	0	5.7259	0.121622	0.563202	0.345757	10.13	30.13	-20	16.35	1.223	2	0.583042	0.211079	30.13	2.133	28	15.42	1.816	2	0.560078	0.439182	10.13	2.133	8	8.351	0.9579	2	0.544162
PF4	276.49	829.5 - 11111	33333.3	4715.62	106.861	10	40	50	0	4715.62	2603.75	0	1663.5	3423.42	332.166	513.511	106.861	332.917	0.349328	3203	1806	1396	1152	1.212	2	0.583042	0.26548	1806	317.8	1489	972.4	1.531	2	0.560078	0.050893	3203	317.8	2885	676.9	4.262	2	0.383547
MDC	5.26893	15.8 - 1111	3333.33	97.6325	0	40	0	60	0	41.3123	59.9917	17.5189	32.0852	97.6325	38.9892	0.573818	0.519197	2.30297	0.349361	39.6	56.23	-16.63	13.73	1.212	2	0.583042	0.12023	56.23	1.133	55.1	21.05	2.617	2	0.560078	0.095655	39.6	1.133	38.47	12.84	2.997	2	0.434753
ENPP-2	287.254	861.8 - 100000	100000	510.637	0	90	10	0	0	0	69.4309	0	0	0	0	0	0	0	0.350152	193.3	0	193.3	159.9	1.209	2	0.583042		0	0	0	0				0.350152	193.3	0	193.3	159.9	1.209	2	0.530545
GATA-4	226.202	678.6 - 20000	20000	14773.9	82.5182	10	20	70	0	4287.97	14773.9	259.098	2451.36	5910.41	798.358	468.383	82.5182	2826.62	0.35306	6440	3053	3387	2823	1.2	2	0.583042	0.484899	3053	1126	1928	2268	0.8499	2	0.608035	0.402096	6440	1126	5315	5038	1.055	2	0.530545
Thyroid Peroxidase	267.53	802.6 - 100000	100000	981.362	0	70	20	10	0	0	0	0	61.423	488.603	0	981.362	0	713.04	0.355168	0	183.3	-183.3	153.7	1.193	2	0.583042	0.476591	183.3	564.8	-381.5	439.1	0.8687	2	0.60399	0.193558	0	564.8	-564.8	292.8	1.929	2	0.530545
IL-12p40	5.41689	16.3 - 10000	10000	0.912335	0	100	0	0	0	0	0	0	0	0.760217	0.0825266	0	0	0.912335	0.355497	0	0.3	-0.3	0.2517	1.192	2	0.583042	>0.999999	0.3	0.3	0	0.4619	0	2	>0.999999	0.42265	0	0.3	-0.3	0.3	1	2	0.530545
HAI-2	26.5688	79.7 - 40000	40000	648.467	13.267	20	0	80	0	101.753	104.91	21.9039	90.2683	648.467	102.709	185.046	157.324	273.979	0.356262	76.2	280.5	-204.3	171.7	1.19	2	0.583042	0.754106	280.5	205.4	75.07	209.2	0.3588	2	0.82835	0.172795	76.2	205.4	-129.2	62.07	2.082	2	0.530545
MCP-1	1.96678	5.9 - 666	2000	226.059	0	10	20	70	0	97.1805	68.1846	93.3261	58.9994	226.059	177.337	4.53998	2.21184	9.42993	0.356946	86.23	154.1	-67.9	57.18	1.188	2	0.583042	0.096262	154.1	5.367	148.8	49.83	2.986	2	0.560078	0.009305	86.23	5.367	80.87	7.855	10.29	2	0.280451
OPN	97.1567	291.5 - 11111	33333.3	10378.9	8.72079	10	10	80	0	10378.9	7935.16	7660.47	6769.82	9547.51	2116.89	2585.59	2966.33	220.541	0.360592	8658	6145	2513	2137	1.176	2	0.583042	0.089169	6145	1924	4221	1353	3.121	2	0.560078	0.016965	8658	1924	6734	888.5	7.58	2	0.334601
ICOS	323.215	969.6 - 100000	100000	3486.14	0	70	20	10	0	325.674	0	0	723.935	3486.14	0	0	0	0	0.360858	108.6	1403	-1295	1102	1.175	2	0.583042	0.317324	1403	0	1403	1062	1.321	2	0.560078	0.42265	108.6	0	108.6	108.6	1	2	0.530545
Cystatin D	13.7944	41.4 - 4000	4000	19.7081	0	90	10	0	0	19.7081	0	0	0	0	0	1.88712	0	0	0.362139	7.3	0	7.3	6.232	1.171	2	0.583042	0.42265	0	0.6333	-0.6333	0.6333	1	2	0.560078	0.356191	7.3	0.6333	6.667	5.603	1.19	2	0.530545
cIAP-1	245.995	738 - 100000	100000	994.285	0	90	0	10	0	994.285	0	0	0	0	0	0	0	0	0.363173	367.8	0	367.8	314.8	1.168	2	0.583042		0	0	0	0				0.363173	367.8	0	367.8	314.8	1.168	2	0.530545
LAIR1	215.909	647.7 - 100000	100000	435.68	0	90	10	0	0	213.024	0	0	0	8.30318	0	0	0.756527	19.4216	0.368928	81.23	2.767	78.47	68.2	1.15	2	0.583042	0.669678	2.767	6.733	-3.967	8.015	0.4949	2	0.773413	0.395044	81.23	6.733	74.5	69.34	1.074	2	0.530545
TNF RI	38.5408	115.6 - 13333	40000	3717.79	0	10	0	90	0	584.076	474.662	609.972	466.193	1101.39	843.423	2899.28	2488.61	3717.79	0.368971	556.3	803.7	-247.4	215.1	1.15	2	0.583042	0.036903	803.7	3035	-2232	441	5.06	2	0.560078	0.016881	556.3	3035	-2479	326.2	7.599	2	0.334601
Siglec-1	19.5711	58.7 - 4000	4000	65.0759	0	30	50	20	0	0	51.5311	0	23.8074	65.0759	28.1951	18.5071	4.04803	61.2434	0.371881	28.8	39.03	-10.23	8.964	1.142	2	0.583042	0.723114	39.03	27.9	11.13	27.32	0.4075	2	0.807462	0.972824	28.8	27.9	0.9	23.41	0.03845	2	0.989533
PDX-1	53.9311	161.8 - 10000	10000	128.763	0	90	10	0	0	11.9195	128.763	0	0.00221664	0	0	0.451232	0	0	0.371982	46.9	0	46.9	41.09	1.141	2	0.583042	0.42265	0	0.1667	-0.1667	0.1667	1	2	0.560078	0.373996	46.9	0.1667	46.73	41.17	1.135	2	0.530545
Testican 2	84.7505	254.3 - 40000	40000	609.538	0	60	20	20	0	137.46	0	0	188.931	609.538	0	0	563.883	0	0.376175	45.83	266.1	-220.3	195.2	1.129	2	0.583042	0.303291	266.1	188	78.17	56.91	1.374	2	0.560078	0.575856	45.83	188	-142.1	214.6	0.6624	2	0.651731
IL-1a	4.34795	13 - 2000	2000	14.546	0	60	30	10	0	0	0	0	8.39131	0	0.653112	9.83386	6.19901	14.546	0.376698	0	3.033	-3.033	2.691	1.127	2	0.583042	0.1868	3.033	10.17	-7.133	3.61	1.976	2	0.560078	0.051582	0	10.17	-10.17	2.403	4.231	2	0.383547
DLL1	67.7918	203.4 - 20000	20000	2200.24	56.9523	20	10	70	0	914.805	101.109	57.3403	729.007	2200.24	459.976	204.693	410.996	288.047	0.376751	357.7	1130	-772	685	1.127	2	0.583042	0.233583	1130	301.2	828.5	491	1.687	2	0.560078	0.878944	357.7	301.2	56.5	327.6	0.1725	2	0.912422
IL-22BP	354.552	1063.7 - 100000	100000	972.117	0	80	20	0	0	69.3028	0	0	0	0	0	0	0	0	0.383057	347.1	0	347.1	313.1	1.109	2	0.583042		0	0	0	0				0.383057	347.1	0	347.1	313.1	1.109	2	0.530545
MCSF	1.33851	4 - 4000	4000	33.4551	0	10	0	90	0	16.4586	31.0089	33.4551	24.8067	14.0058	10.1051	26.3883	20.0846	11.5484	0.384097	27	16.3	10.7	9.678	1.106	2	0.583042	0.186689	16.3	19.33	-3.033	1.534	1.977	2	0.560078	0.498393	27	19.33	7.667	9.35	0.82	2	0.595004
PAI-1	263.289	789.9 - 40000	40000	23112.2	0	10	0	90	0	23112.2	17748.7	18173.7	12781.4	16965.4	18243.2	5651.02	3551.28	3178.88	0.384539	19678	15997	3682	3334	1.104	2	0.583042	0.039052	15997	4127	11870	2417	4.911	2	0.560078	0.003967	19678	4127	15551	982.4	15.83	2	0.280451
Common beta Chain	292.976	878.9 - 3333	10000	12513.9	0	50	10	30	10	0	0	0	362.108	17.2716	5871.34	5970.88	12513.9	6397.14	0.38651	0	2084	-2084	1896	1.099	2	0.583042	0.215276	2084	8294	-6210	3469	1.79	2	0.560078	0.059228	0	8294	-8294	2114	3.924	2	0.394157
CD48	524.016	1572 - 200000	200000	6504.19	0	70	20	10	0	844.228	0	0	1228.6	6504.19	0	0	288.959	0	0.389593	281.4	2578	-2296	2107	1.09	2	0.583042	0.321648	2578	96.33	2481	1900	1.306	2	0.560078	0.640765	281.4	96.33	185.1	340	0.5444	2	0.70308
IL-28A	16.8127	50.4 - 1111	3333.33	1.72868	0	100	0	0	0	1.72868	0.108477	0	0	0	0	0	0	0	0.389743	0.6	0	0.6	0.5508	1.089	2	0.583042		0	0	0	0				0.389743	0.6	0	0.6	0.5508	1.089	2	0.530545
Desmin	66.6	199.9 - 20000	20000	261.4	0	80	0	20	0	14.7091	261.417	0	0	0	0	0	0	0	0.391144	92.03	0	92.03	84.79	1.085	2	0.583042		0	0	0	0				0.391144	92.03	0	92.03	84.79	1.085	2	0.530545
PDGF R alpha	438.017	1314.1 - 100000	100000	1395.1	0	70	20	10	0	410.245	0	0	158.787	146.562	68.6849	157.826	336.87	514.442	0.391507	601.8	124.7	477.1	439.9	1.084	2	0.583042	0.243506	124.7	336.4	-211.7	129.4	1.636	2	0.560078	0.529075	601.8	336.4	265.4	351.6	0.7549	2	0.620839
C-myc	80.3632	241.1 - 20000	20000	3694.11	0	80	10	10	0	195.387	3694.11	0	0	0	0	0	0	0	0.392959	1297	0	1297	1200	1.08	2	0.583042		0	0	0	0				0.392959	1297	0	1297	1200	1.08	2	0.530545
Bora	124.4	373.1 - 100000	100000	53	0	100	0	0	0	0	0	0	34.2908	0	1.75937	0	0	15.962	0.393186	0	12.03	-12.03	11.15	1.08	2	0.583042	0.687399	12.03	5.333	6.7	14.4	0.4654	2	0.782156	0.42265	0	5.333	-5.333	5.333	1	2	0.530545
CTLA4	38.0775	114.2 - 4000	4000	313.39	0	30	10	60	0	36.7482	115.049	313.39	13.5198	125.647	76.5264	193.426	193.104	275.347	0.395436	155	71.87	83.17	77.48	1.073	2	0.583042	0.068241	71.87	220.6	-148.7	40.98	3.629	2	0.560078	0.366203	155	220.6	-65.57	56.58	1.159	2	0.530545
DNMT3A	60.313	180.9 - 20000	20000	1084.23	0	30	10	60	0	1084.23	95.3429	606.127	0	437.088	0	257.749	0	413.818	0.395663	595.2	145.7	449.5	419	1.073	2	0.583042	0.793309	145.7	223.8	-78.13	261.5	0.2988	2	0.860892	0.246729	595.2	223.8	371.4	229.3	1.62	2	0.530545
IL-1 F8	9.20162	27.6 - 4000	4000	90.1936	0	50	10	40	0	0	29.7303	0	0	26.7943	1.29321	84.2331	0	90.1936	0.397223	31.77	9.367	22.4	20.97	1.068	2	0.583042	0.326123	9.367	58.13	-48.77	37.81	1.29	2	0.560078	0.506882	31.77	58.13	-26.37	32.89	0.8016	2	0.600986
Semaphorin 6A	178.774	536.3 - 20000	20000	504.154	0	70	30	0	0	52.8764	504.154	0	40.9819	226.454	0	0	0	63.2056	0.398461	185.7	89.17	96.53	90.65	1.065	2	0.583042	0.505853	89.17	21.07	68.1	84.72	0.8038	2	0.622042	0.441852	185.7	21.07	164.6	173.1	0.9513	2	0.544162
ICAM-1	39.605	118.8 - 33333	100000	555.309	0	70	20	10	0	59.5169	1.51422	0	10.6218	555.309	105.704	0	0	18.1167	0.398783	28.9	223.9	-195	183.2	1.064	2	0.583042	0.328969	223.9	6.033	217.8	170.2	1.28	2	0.560078	0.33992	28.9	6.033	22.87	18.4	1.243	2	0.530545
Netrin-4	703.139	2109.4 - 200000	200000	5299.6	0	80	10	10	0	205.56	5299.6	0	0	0	0	67.636	0	29.475	0.400702	1835	0	1835	1733	1.059	2	0.583042	0.239921	0	32.37	-32.37	19.57	1.654	2	0.560078	0.411038	1835	32.37	1803	1749	1.031	2	0.530545
VAP-A	25.608	76.8 - 20000	20000	81.1833	0	40	40	20	0	16.1936	24.666	0	79.2297	16.8419	41.1078	0	33.9096	81.1833	0.40264	23.43	45.7	-22.27	21.14	1.053	2	0.583042	0.859502	45.7	38.37	7.333	36.54	0.2007	2	0.914327	0.530135	23.43	38.37	-14.93	19.84	0.7528	2	0.620839
Kallikrein 7	16.0742	48.2 - 4000	4000	3300.73	35.7259	0	10	90	0	1808.05	2345.37	2180.02	2809.4	1851.86	3300.73	1542.6	1996.69	2184.63	0.405607	2111	2654	-542.8	519.3	1.045	2	0.583042	0.237447	2654	1908	746	447.5	1.667	2	0.560078	0.196997	2111	1908	203.2	106.6	1.905	2	0.530545
Cystatin SA	55.1	165.4 - 20000	20000	484.5	0	40	40	20	0	3.75458	484.518	0	69.8837	35.5439	0	135.362	0	369.376	0.408895	193.1	35.13	158	152.4	1.036	2	0.583042	0.388083	35.13	168.3	-133.1	121.7	1.094	2	0.560078	0.925075	193.1	168.3	24.83	233.7	0.1063	2	0.9511
AMICA	71.0605	213.2 - 20000	20000	662.342	0	90	0	10	0	0	0	0	15.8473	662.342	0	0	0	0	0.409044	0	226	-226	218.2	1.036	2	0.583042	0.409044	226	0	226	218.2	1.036	2	0.560078		0	0	0	0
GDNF	8.57066	25.7 - 4000	4000	4.569	0	100	0	0	0	0.106799	4.569	0	0	0	0	0	0	0	0.410238	1.567	0	1.567	1.517	1.033	2	0.583042		0	0	0	0				0.410238	1.567	0	1.567	1.517	1.033	2	0.530545
Kirrel3	98.3148	294.9 - 20000	20000	59.1287	0	100	0	0	0	0.291769	15.2538	0	0	0	0	59.1287	2.30772	52.6931	0.411442	5.2	0	5.2	5.051	1.03	2	0.583042	0.168419	0	38.03	-38.03	17.96	2.117	2	0.560078	0.289345	5.2	38.03	-32.83	22.98	1.429	2	0.530545
FOLR1	180.958	542.9 - 11111	33333.3	308.803	0	90	10	0	0	38.1412	0	0	0	308.803	50.1844	0	0.799493	0	0.412144	12.7	119.7	-107	104.1	1.028	2	0.583042	0.337294	119.7	0.2667	119.4	95.41	1.251	2	0.560078	0.434897	12.7	0.2667	12.43	12.84	0.9687	2	0.541419
Stabilin-2	329.715	989.1 - 2222	6666.67	1666.1	0	90	0	10	0	1666.1	0	0	0	0	0	0	0	0	0.412894	564.8	0	564.8	550.7	1.026	2	0.583042		0	0	0	0				0.412894	564.8	0	564.8	550.7	1.026	2	0.530545
Lymphotactin	72.3859	217.2 - 11111	33333.3	209.296	0	50	50	0	0	209.296	163.41	0	146.893	187.258	51.7018	5.43226	0	34.8446	0.413147	155.3	128.6	26.63	25.98	1.025	2	0.583042	0.15194	128.6	13.4	115.2	50.91	2.263	2	0.560078	0.082172	155.3	13.4	141.9	43.39	3.27	2	0.420157
Erythropoietin	401.874	1205.6 - 40000	40000	404.326	0	90	10	0	0	0	0	0	40.2213	0.594016	0	109.579	0	404.326	0.414098	0	13.6	-13.6	13.3	1.022	2	0.583042	0.334141	13.6	171.3	-157.7	124.9	1.262	2	0.560078	0.291702	0	171.3	-171.3	120.7	1.419	2	0.530545
OSM	36.9288	110.8 - 10000	10000	544.648	0	40	30	30	0	138.76	0	0	37.8622	0.198807	0	544.648	300.261	47.5763	0.415841	46.73	12.7	34.03	33.44	1.018	2	0.583042	0.165082	12.7	297.5	-284.8	132.8	2.145	2	0.560078	0.143211	46.73	297.5	-250.8	106.7	2.35	2	0.530545
Activin RIIA	118.116	354.3 - 13333	40000	1990.29	0	30	10	60	0	1898.82	1990.29	0	70.871	370.184	836.85	249.872	0	730.328	0.416126	1296	426	870.4	855.7	1.017	2	0.583042	0.595254	426	326.7	99.27	158.6	0.626	2	0.705592	0.37469	1296	326.7	969.6	855.7	1.133	2	0.530545
ErbB4	41.8347	125.5 - 10000	10000	244.438	0	80	10	10	0	4.76299	0	0	6.52851	244.438	0	82.769	0	4.81261	0.418648	1.6	83.63	-82.03	81.18	1.01	2	0.583042	0.631826	83.63	29.2	54.43	97.2	0.56	2	0.737353	0.388278	1.6	29.2	-27.6	25.24	1.094	2	0.530545
Glycoprotein V	69.2026	207.6 - 10000	10000	212.648	0	90	0	10	0	22.7932	0	0	21.5833	0	0	0	0	0	0.4194	78.47	7.2	71.27	70.67	1.008	2	0.583042	0.42265	7.2	0	7.2	7.2	1	2	0.560078	0.364377	78.47	0	78.47	67.39	1.164	2	0.530545
GDF-11	107.101	321.3 - 10000	10000	161.603	0	80	20	0	0	161.603	37.8468	0	161.43	0	0	0	0	0	0.419603	66.47	53.8	12.67	12.57	1.008	2	0.583042	0.42265	53.8	0	53.8	53.8	1	2	0.560078	0.306325	66.47	0	66.47	48.8	1.362	2	0.530545
TPST2	59.9	179.6 - 40000	40000	68.7	0	90	10	0	0	38.5751	0.150995	0	0	0	0	0	0	0	0.419666	12.93	0	12.93	12.83	1.008	2	0.583042		0	0	0	0				0.419666	12.93	0	12.93	12.83	1.008	2	0.530545
CCL28	51.3165	153.9 - 40000	40000	279.035	0	90	0	10	0	1.95502	0	0	6.08813	279.035	0	0	0	7.8122	0.422564	2	95.03	-93.03	93.01	1	2	0.583042	0.426529	95.03	2.6	92.43	93.37	0.99	2	0.563833	0.757991	2	2.6	-0.6	1.701	0.3527	2	0.804797
EphA2	28.8899	86.7 - 20000	20000	92.4532	0	70	20	10	0	0	0	0	0	12.2017	0	66.3603	92.4532	71.4564	0.42265	0	4.067	-4.067	4.067	1	2	0.583042	0.003101	4.067	76.8	-72.73	4.06	17.92	2	0.217418	0.010643	0	76.8	-76.8	7.987	9.616	2	0.290368
TSK	323.521	970.6 - 100000	100000	1469.33	0	50	20	30	0	0	0	0	0	0	702.198	1469.33	1191.3	1423.76	0.42265	108	234.1	-126.1	126.1	1	2	0.583042	0.035476	234.1	1361	-1127	218.2	5.167	2	0.560078	0.007765	108	1361	-1253	111.1	11.28	2	0.280451
IL-21	323.047	969.1 - 100000	100000	2323.42	0	70	10	20	0	0	0	0	0	0	54.0342	2323.42	1776.55	484.948	0.42265	0	18	-18	18	1	2	0.583042	0.115163	18	1528	-1510	562.3	2.686	2	0.560078	0.10714	0	1528	-1528	545	2.804	2	0.468365
JAM-C	18.1793	54.5 - 10000	10000	64.045	0	60	30	10	0	10.2737	0	0	0	0	0	64.045	22.1539	21.483	0.42265	3.433	0	3.433	3.433	1	2	0.583042	0.125092	0	35.9	-35.9	14.05	2.555	2	0.560078	0.092385	3.433	35.9	-32.47	10.62	3.058	2	0.434753
GROa	572.19	1716.6 - 100000	100000	4664.11	0	70	10	20	0	0	0	0	0	0	144.418	4664.11	3308.09	845.621	0.42265	0	48.13	-48.13	48.13	1	2	0.583042	0.130777	48.13	2939	-2891	1163	2.486	2	0.560078	0.119264	0	2939	-2939	1118	2.63	2	0.496426
TIMP-4	25.4999	76.5 - 6666	20000	52.5669	0	80	20	0	0	4.64502	0	0	0	0	0	52.5669	44.2706	0	0.42265	1.533	0	1.533	1.533	1	2	0.583042	0.186482	0	32.3	-32.3	16.33	1.978	2	0.560078	0.184159	1.533	32.3	-30.77	15.42	1.995	2	0.530545
MDL-1	12.4	37.2 - 6666	20000	5.7	0	100	0	0	0	4.92597	0	0	0	0	0	5.70188	0	4.67067	0.42265	1.633	0	1.633	1.633	1	2	0.583042	0.187252	0	3.467	-3.467	1.757	1.973	2	0.560078	0.333957	1.633	3.467	-1.833	1.452	1.263	2	0.530545
IL-17 RC	85.5069	256.5 - 10000	10000	253.539	0	80	20	0	0	0	0	0	0	4.26328	0	253.539	5.21036	160.724	0.42265	0	1.433	-1.433	1.433	1	2	0.583042	0.201528	1.433	139.8	-138.4	73.77	1.876	2	0.560078	0.193374	0	139.8	-139.8	72.44	1.93	2	0.530545
NCAM-1	205.113	615.3 - 200000	200000	257.422	0	90	10	0	0	0	0	0	0	0	59.6786	257.422	70.8059	101.934	0.42265	0	19.9	-19.9	19.9	1	2	0.583042	0.208765	19.9	143.4	-123.5	67.47	1.83	2	0.560078	0.130983	0	143.4	-143.4	57.72	2.484	2	0.513727
Troponin C	592.227	1776.7 - 100000	100000	1923.91	0	80	10	10	0	0	0	0	0	138.133	0	1234.54	0	1923.91	0.42265	0	46.03	-46.03	46.03	1	2	0.583042	0.238554	46.03	1053	-1007	606	1.661	2	0.560078	0.202285	0	1053	-1053	562.8	1.871	2	0.530545
ErbB2	11.3568	34.1 - 10000	10000	21.1964	0	90	10	0	0	0	0	0	0	1.12002	0	21.1964	10.0066	0	0.42265	0	0.3667	-0.3667	0.3667	1	2	0.583042	0.244174	0.3667	10.4	-10.03	6.146	1.632	2	0.560078	0.231518	0	10.4	-10.4	6.123	1.698	2	0.530545
Galectin-1	106.31	318.9 - 20000	20000	48.8314	0	100	0	0	0	0	0	0	0	7.35881	0	48.8314	4.21149	24.413	0.42265	0	2.467	-2.467	2.467	1	2	0.583042	0.260536	2.467	25.8	-23.33	15.02	1.553	2	0.560078	0.183375	0	25.8	-25.8	12.89	2.001	2	0.530545
CD300e	413.178	1239.5 - 200000	200000	142.16	0	100	0	0	0	82.0296	0	0	33.0265	0	0	80.477	0	142.16	0.42265	27.33	11	16.33	16.33	1	2	0.583042	0.269472	11	74.23	-63.23	41.8	1.513	2	0.560078	0.428772	27.33	74.23	-46.9	47.65	0.9842	2	0.536124
htPAPP-A	1362.77	4088.3 - 100000	100000	1329.78	0	100	0	0	0	0	0	0	0	41.7161	0	381.718	0	1329.78	0.42265	0	13.9	-13.9	13.9	1	2	0.583042	0.303488	13.9	570.5	-556.6	405.5	1.373	2	0.560078	0.28577	0	570.5	-570.5	395.3	1.443	2	0.530545
IL-1 F7	267.953	803.9 - 100000	100000	419.007	0	90	10	0	0	0	36.2604	0	0	0	0	58.816	0	419.007	0.42265	12.1	0	12.1	12.1	1	2	0.583042	0.348016	0	159.3	-159.3	131	1.216	2	0.560078	0.399755	12.1	159.3	-147.2	138.7	1.061	2	0.530545
Albumin	233.218	699.7 - 6666	20000	20216.7	0	70	0	20	10	0	0	0	0	2712.8	0	0	20216.7	0	0.42265	0	904.3	-904.3	904.3	1	2	0.583042	0.42265	904.3	6739	-5835	5835	1	2	0.560078	0.42265	0	6739	-6739	6739	1	2	0.530545
ULBP-1	100.1	300.3 - 20000	20000	740.877	0	80	0	20	0	326.797	0	0	740.877	0	0	0	0	0	0.42265	108.9	247	-138	138	1	2	0.583042	0.42265	247	0	247	247	1	2	0.560078	0.42265	108.9	0	108.9	108.9	1	2	0.530545
LRRTM3	145.461	436.4 - 100000	100000	453.213	0	80	0	20	0	0	2.09771	0	0	453.213	0	0	0	0	0.42265	0.7	151.1	-150.4	150.4	1	2	0.583042	0.42265	151.1	0	151.1	151.1	1	2	0.560078	0.42265	0.7	0	0.7	0.7	1	2	0.530545
ST3GAL1	298.526	895.6 - 100000	100000	1087.13	0	70	20	10	0	0	0	0	0	0	209.531	0	0	668.21	0.42265	124.3	69.83	54.5	54.5	1	2	0.583042	0.42265	69.83	222.7	-152.9	152.9	1	2	0.560078	0.42265	124.3	222.7	-98.4	98.4	1	2	0.530545
p63	78.9	236.6 - 40000	40000	325	0	70	20	10	0	0	0	0	0	0	0	0	0	121.092	0.42265	39.83	0	39.83	39.83	1	2	0.583042	0.42265	0	40.37	-40.37	40.37	1	2	0.560078	0.42265	39.83	40.37	-0.5333	0.5333	1	2	0.530545
ULBP-4	210.501	631.5 - 100000	100000	2712.76	0	80	10	10	0	0	0	0	0	292.98	0	0	0	0	0.42265	0	97.67	-97.67	97.67	1	2	0.583042	0.42265	97.67	0	97.67	97.67	1	2	0.560078		0	0	0	0
SREC-I	8.73105	26.2 - 4000	4000	1948.48	0	80	10	10	0	12.5604	0	0	0	0	0	1948.48	0	0	0.42265	4.2	0	4.2	4.2	1	2	0.583042	0.42265	0	649.5	-649.5	649.5	1	2	0.560078	0.42265	4.2	649.5	-645.3	645.3	1	2	0.530545
Semaphorin 6C	615.031	1845.1 - 40000	40000	4425.45	0	80	10	10	0	0	0	0	0	0	0	0	0	4425.45	0.42265	54.17	0	54.17	54.17	1	2	0.583042	0.42265	0	1475	-1475	1475	1	2	0.560078	0.42265	54.17	1475	-1421	1421	1	2	0.530545
IGFBP-5	509.319	1528 - 200000	200000	2059.01	0	80	10	10	0	0	0	0	0	2059.01	0	0	0	0	0.42265	0	686.3	-686.3	686.3	1	2	0.583042	0.42265	686.3	0	686.3	686.3	1	2	0.560078		0	0	0	0
CHMP2B	539.803	1619.4 - 100000	100000	8972.13	0	80	10	10	0	0	0	0	0	618.748	0	0	0	0	0.42265	0	206.2	-206.2	206.2	1	2	0.583042	0.42265	206.2	0	206.2	206.2	1	2	0.560078		0	0	0	0
Axl	16.346	49 - 4000	4000	146.701	0	80	10	10	0	0	25.4138	0	0	0	0	0	0	146.701	0.42265	8.467	0	8.467	8.467	1	2	0.583042	0.42265	0	48.9	-48.9	48.9	1	2	0.560078	0.529612	8.467	48.9	-40.43	53.64	0.7538	2	0.620839
PRDX4	825.533	2476.6 - 100000	100000	4731.79	0	90	0	10	0	4731.79	0	0	0	0	0	537.481	0	0	0.42265	1577	0	1577	1577	1	2	0.583042	0.42265	0	179.2	-179.2	179.2	1	2	0.560078	0.42265	1577	179.2	1398	1398	1	2	0.530545
IL-27	18.077	54.2 - 10000	10000	173.804	0	90	0	10	0	0	0	0	0	173.804	0	0	0	0	0.42265	0	57.93	-57.93	57.93	1	2	0.583042	0.42265	57.93	0	57.93	57.93	1	2	0.560078		0	0	0	0
Granzyme H	51.4859	154.5 - 10000	10000	166.781	0	90	0	10	0	32.9039	0	0	0	0	0	0	0	166.781	0.42265	10.97	0	10.97	10.97	1	2	0.583042	0.42265	0	55.6	-55.6	55.6	1	2	0.560078	0.545288	10.97	55.6	-44.63	61.82	0.722	2	0.624798
p53	54.2731	162.8 - 10000	10000	70.2593	0	80	20	0	0	0	0	0	0	55.3678	0	0	0	0	0.42265	0	18.47	-18.47	18.47	1	2	0.583042	0.42265	18.47	0	18.47	18.47	1	2	0.560078		0	0	0	0
Neuropilin-2	16.1643	48.5 - 4000	4000	30.8403	0	80	20	0	0	0	0	0	0	16.9279	0	0	0	0	0.42265	0	5.633	-5.633	5.633	1	2	0.583042	0.42265	5.633	0	5.633	5.633	1	2	0.560078		0	0	0	0
MPIF-1	20.2824	60.8 - 3333	10000	34.4337	0	80	20	0	0	34.4337	0	0	0	0	0	0	0	20.5616	0.42265	11.47	0	11.47	11.47	1	2	0.583042	0.42265	0	6.867	-6.867	6.867	1	2	0.560078	0.801293	11.47	6.867	4.6	16.04	0.2867	2	0.846079
GDF-3	296.212	888.6 - 100000	100000	405.519	0	80	20	0	0	0	384.056	0	0	405.519	0	0	0	0	0.42265	128	135.2	-7.133	7.133	1	2	0.583042	0.42265	135.2	0	135.2	135.2	1	2	0.560078	0.42265	128	0	128	128	1	2	0.530545
WISP-1	205.292	615.9 - 22222	66666.7	262.902	0	90	10	0	0	0	0	0	0	262.902	0	0	0	0	0.42265	0	87.63	-87.63	87.63	1	2	0.583042	0.42265	87.63	0	87.63	87.63	1	2	0.560078		0	0	0	0
TGFb2	99.0722	297.2 - 40000	40000	114.025	0	90	10	0	0	0	0	0	0	114.025	0	0	0	0	0.42265	0	38	-38	38	1	2	0.583042	0.42265	38	0	38	38	1	2	0.560078		0	0	0	0
SH2D1A	12.425	37.3 - 1333	4000	32.6549	0	90	10	0	0	0	0	0	0	1.35728	0	0	0	0	0.42265	0	0.4667	-0.4667	0.4667	1	2	0.583042	0.42265	0.4667	0	0.4667	0.4667	1	2	0.560078		0	0	0	0
ROBO4	11.4786	34.4 - 4000	4000	29.9953	0	90	10	0	0	0	0	0	0	29.9953	0	0	0	0	0.42265	0	10	-10	10	1	2	0.583042	0.42265	10	0	10	10	1	2	0.560078		0	0	0	0
Plexin B3	79.2206	237.7 - 20000	20000	88.1723	0	90	10	0	0	0	0	0	88.1723	0	0	0	0	0	0.42265	0	29.4	-29.4	29.4	1	2	0.583042	0.42265	29.4	0	29.4	29.4	1	2	0.560078		0	0	0	0
PD-ECGF	60.1188	180.4 - 10000	10000	100.8	0	90	10	0	0	0	0	0	0	58.8322	0	0	0	0	0.42265	0	19.6	-19.6	19.6	1	2	0.583042	0.42265	19.6	0	19.6	19.6	1	2	0.560078		0	0	0	0
LRRC4	39.7373	119.2 - 10000	10000	69.2395	0	90	10	0	0	0	0	0	0	69.2395	0	0	0	0	0.42265	0	23.07	-23.07	23.07	1	2	0.583042	0.42265	23.07	0	23.07	23.07	1	2	0.560078		0	0	0	0
LRIG1	144.503	433.5 - 40000	40000	425.663	0	90	10	0	0	0	0	0	0	142.182	0	0	0	0	0.42265	0	47.4	-47.4	47.4	1	2	0.583042	0.42265	47.4	0	47.4	47.4	1	2	0.560078		0	0	0	0
LEDGF	142.012	426 - 40000	40000	202.801	0	90	10	0	0	202.801	0	0	88.3309	0	0	18.6523	0	0	0.42265	67.6	29.43	38.17	38.17	1	2	0.583042	0.42265	29.43	6.233	23.2	23.2	1	2	0.560078	0.42265	67.6	6.233	61.37	61.37	1	2	0.530545
IL-22 R alpha 1	15.8937	47.7 - 4000	4000	17.595	0	90	10	0	0	5.93991	0	0	0	0	0	0	0	17.595	0.42265	1.967	0	1.967	1.967	1	2	0.583042	0.42265	0	5.867	-5.867	5.867	1	2	0.560078	0.636096	1.967	5.867	-3.9	7.059	0.5525	2	0.700525
IL-17C	76.4546	229.4 - 400000	400000	96.2407	0	90	10	0	0	0	0	0	0	96.2407	0	0	0	0	0.42265	0	32.07	-32.07	32.07	1	2	0.583042	0.42265	32.07	0	32.07	32.07	1	2	0.560078		0	0	0	0
IL-17B R	239.295	717.9 - 100000	100000	273.864	0	90	10	0	0	0	0	0	0	273.864	0	0	0	0	0.42265	0	91.3	-91.3	91.3	1	2	0.583042	0.42265	91.3	0	91.3	91.3	1	2	0.560078		0	0	0	0
EDIL3	185.666	557 - 40000	40000	249.754	0	90	10	0	0	249.754	0	0	68.3231	0	0	0	0	0	0.42265	83.27	22.77	60.5	60.5	1	2	0.583042	0.42265	22.77	0	22.77	22.77	1	2	0.560078	0.42265	83.27	0	83.27	83.27	1	2	0.530545
DAPP1	114.828	344.5 - 40000	40000	248.669	0	90	10	0	0	0	0	0	0	44.5529	0	0	0	0	0.42265	0	14.87	-14.87	14.87	1	2	0.583042	0.42265	14.87	0	14.87	14.87	1	2	0.560078		0	0	0	0
CMG-2	48.0929	144.3 - 40000	40000	56.5754	0	90	10	0	0	0	0	0	0	56.5754	0	0	0	0	0.42265	0	18.87	-18.87	18.87	1	2	0.583042	0.42265	18.87	0	18.87	18.87	1	2	0.560078		0	0	0	0
Chemerin	192.857	578.6 - 200000	200000	196.375	0	90	10	0	0	0	191.718	0	0	0	0	0	0	196.375	0.42265	63.9	0	63.9	63.9	1	2	0.583042	0.42265	0	65.47	-65.47	65.47	1	2	0.560078	0.990113	63.9	65.47	-1.567	112	0.01398	2	>0.999999
CD163	323.329	970 - 200000	200000	605.933	0	90	10	0	0	0	0	0	0	605.933	0	0	0	0	0.42265	0	202	-202	202	1	2	0.583042	0.42265	202	0	202	202	1	2	0.560078		0	0	0	0
TLR2	51.2156	153.6 - 20000	20000	18.424	0	100	0	0	0	0	0	0	0	18.424	0	0	0	0	0.42265	0	6.133	-6.133	6.133	1	2	0.583042	0.42265	6.133	0	6.133	6.133	1	2	0.560078		0	0	0	0
PDGF-CC	82.3061	246.9 - 40000	40000	34.6041	0	100	0	0	0	0	0	0	0	0	0	34.6041	0	0	0.42265	0.2	0	0.2	0.2	1	2	0.583042	0.42265	0	11.53	-11.53	11.53	1	2	0.560078	0.432747	0.2	11.53	-11.33	11.63	0.9741	2	0.539915
PDGF-AB	36.318	109 - 1111	3333.33	3.46846	0	100	0	0	0	0	0	0	3.46846	0	0	0	0	0	0.42265	0	1.167	-1.167	1.167	1	2	0.583042	0.42265	1.167	0	1.167	1.167	1	2	0.560078		0	0	0	0
NPTXR	30.3486	91 - 40000	40000	0.269497	0	100	0	0	0	0	0	0	0	0	0.269497	0	0	0	0.42265	0	0.1	-0.1	0.1	1	2	0.583042	0.42265	0.1	0	0.1	0.1	1	2	0.560078		0	0	0	0
Neudesin	20.9054	62.7 - 10000	10000	0.676681	0	100	0	0	0	0	0	0	0.676681	0	0	0	0	0	0.42265	0	0.2333	-0.2333	0.2333	1	2	0.583042	0.42265	0.2333	0	0.2333	0.2333	1	2	0.560078		0	0	0	0
Nectin-1	509.869	1529.6 - 100000	100000	32.0733	0	100	0	0	0	0	0	0	0	32.0733	0	0	0	0	0.42265	0	10.7	-10.7	10.7	1	2	0.583042	0.42265	10.7	0	10.7	10.7	1	2	0.560078		0	0	0	0
MSP R	41.1672	123.5 - 10000	10000	29.4873	0	100	0	0	0	0	0	0	0	29.4873	0	0	0	0	0.42265	0	9.833	-9.833	9.833	1	2	0.583042	0.42265	9.833	0	9.833	9.833	1	2	0.560078		0	0	0	0
MICB	69.7164	209.1 - 15000	15000	54.551	0	100	0	0	0	0	0	0	0	54.551	0	0	0	0	0.42265	0	18.2	-18.2	18.2	1	2	0.583042	0.42265	18.2	0	18.2	18.2	1	2	0.560078		0	0	0	0
LOX-1	3.20819	9.6 - 2000	2000	0.50766	0	100	0	0	0	0	0	0	0	0.50766	0	0	0	0	0.42265	0	0.1667	-0.1667	0.1667	1	2	0.583042	0.42265	0.1667	0	0.1667	0.1667	1	2	0.560078		0	0	0	0
LAMP1	107.094	321.3 - 40000	40000	1.94696	0	100	0	0	0	0	0	0	0	0	1.94696	0	0	0	0.42265	0	0.6333	-0.6333	0.6333	1	2	0.583042	0.42265	0.6333	0	0.6333	0.6333	1	2	0.560078		0	0	0	0
Kallikrein 12	11.8042	35.4 - 4000	4000	5.41047	0	100	0	0	0	0.00609223	0	0	0	5.41047	0	0	0	0	0.42265	0	1.8	-1.8	1.8	1	2	0.583042	0.42265	1.8	0	1.8	1.8	1	2	0.560078		0	0	0	0
Jagged 1	328.263	984.8 - 100000	100000	256.953	0	100	0	0	0	0	0	0	0	14.2722	0	0	0	0	0.42265	0	4.767	-4.767	4.767	1	2	0.583042	0.42265	4.767	0	4.767	4.767	1	2	0.560078		0	0	0	0
IL-7	9.83169	29.5 - 1333	4000	2.40246	0	100	0	0	0	0	0	0	2.40246	0	0	0	0	0	0.42265	0	0.8	-0.8	0.8	1	2	0.583042	0.42265	0.8	0	0.8	0.8	1	2	0.560078		0	0	0	0
IL-4 Ra	19.3618	58.1 - 10000	10000	4.61767	0	100	0	0	0	0.321942	0	0	0	0	0	4.61767	0	0	0.42265	0.1	0	0.1	0.1	1	2	0.583042	0.42265	0	1.533	-1.533	1.533	1	2	0.560078	0.42265	0.1	1.533	-1.433	1.433	1	2	0.530545
IL-34	22.2444	66.7 - 13333	40000	8.23846	0	100	0	0	0	0	3.22494	0	0	8.23846	0	0	0	0	0.42265	1.067	2.733	-1.667	1.667	1	2	0.583042	0.42265	2.733	0	2.733	2.733	1	2	0.560078	0.42265	1.067	0	1.067	1.067	1	2	0.530545
IL-2	4.93832	14.8 - 666	2000	0.620302	0	100	0	0	0	0	0	0	0.620302	0	0	0.366388	0	0	0.42265	0	0.2	-0.2	0.2	1	2	0.583042	0.42265	0.2	0.1333	0.06667	0.06667	1	2	0.560078	0.42265	0	0.1333	-0.1333	0.1333	1	2	0.530545
IL-19	85.6585	257 - 3703	11111.1	2.61159	0	100	0	0	0	0	2.61159	0	0	0	0	0.00198692	0	0.288163	0.42265	0.8667	0	0.8667	0.8667	1	2	0.583042	0.42265	0	0.1	-0.1	0.1	1	2	0.560078	0.492633	0.8667	0.1	0.7667	0.9207	0.8327	2	0.592681
IL-10	2.73021	8.2 - 1333	4000	0.324012	0	100	0	0	0	0	0	0	0.324012	0	0	0	0	0	0.42265	0	0.1	-0.1	0.1	1	2	0.583042	0.42265	0.1	0	0.1	0.1	1	2	0.560078		0	0	0	0
IL-1 RI	21.6122	64.8 - 4000	4000	14.9228	0	100	0	0	0	0	0	0	0	14.9228	0	0	0	0	0.42265	0	4.967	-4.967	4.967	1	2	0.583042	0.42265	4.967	0	4.967	4.967	1	2	0.560078		0	0	0	0
IL-1 F6	240.408	721.2 - 100000	100000	77.1437	0	100	0	0	0	0	0	0	0	28.2196	0	0	0	0	0.42265	0	9.4	-9.4	9.4	1	2	0.583042	0.42265	9.4	0	9.4	9.4	1	2	0.560078		0	0	0	0
IFNb	288.838	866.5 - 100000	100000	253.074	0	100	0	0	0	0	253.074	0	0	0	0	0	0	101.756	0.42265	84.37	0	84.37	84.37	1	2	0.583042	0.42265	0	33.93	-33.93	33.93	1	2	0.560078	0.679797	84.37	33.93	50.43	105.5	0.478	2	0.733149
HIF-1 beta	116	348.1 - 100000	100000	44.7	0	100	0	0	0	0	0	0	0	0	0	0	0	8.28795	0.42265	14.9	0	14.9	14.9	1	2	0.583042	0.42265	0	2.767	-2.767	2.767	1	2	0.560078	0.42265	14.9	2.767	12.13	12.13	1	2	0.530545
GUSB	25.183	75.5 - 20000	20000	7.55466	0	100	0	0	0	0	0	0	0	7.55466	0	0	0	0	0.42265	0	2.533	-2.533	2.533	1	2	0.583042	0.42265	2.533	0	2.533	2.533	1	2	0.560078		0	0	0	0
GASP-2	193.273	579.8 - 33333	100000	70.0631	0	100	0	0	0	0	0	0	0	70.0631	0	0	0	0	0.42265	0	23.37	-23.37	23.37	1	2	0.583042	0.42265	23.37	0	23.37	23.37	1	2	0.560078		0	0	0	0
Galectin-4	5.58864	16.8 - 1000	1000	3.02492	0	100	0	0	0	0	0	0	0	3.02492	0	0	0	0	0.42265	0	1	-1	1	1	2	0.583042	0.42265	1	0	1	1	1	2	0.560078		0	0	0	0
EDA-A2	28.7622	86.3 - 10000	10000	15.6418	0	100	0	0	0	0	0	0	0	15.6418	0	0	0	0	0.42265	0	5.2	-5.2	5.2	1	2	0.583042	0.42265	5.2	0	5.2	5.2	1	2	0.560078		0	0	0	0
E-Selectin	420.325	1261 - 40000	40000	45.3744	0	100	0	0	0	0	0	0	0	0	45.3744	0	0	0	0.42265	0	15.13	-15.13	15.13	1	2	0.583042	0.42265	15.13	0	15.13	15.13	1	2	0.560078		0	0	0	0
Desmoglein-1	42.7825	128.3 - 10000	10000	27.0153	0	100	0	0	0	0	15.4827	0	0	0.378593	0	0	0	0	0.42265	5.167	0.1333	5.033	5.033	1	2	0.583042	0.42265	0.1333	0	0.1333	0.1333	1	2	0.560078	0.42265	5.167	0	5.167	5.167	1	2	0.530545
Dectin-1	15.7662	47.3 - 10000	10000	6.32081	0	100	0	0	0	0	0	0	0	6.06384	0	0	0	0	0.42265	0	2.033	-2.033	2.033	1	2	0.583042	0.42265	2.033	0	2.033	2.033	1	2	0.560078		0	0	0	0
B7-1	20.4137	61.2 - 3333	10000	0.125329	0	100	0	0	0	0	0	0	0	0	0.125329	0	0	0	0.42265	0	0.03333	-0.03333	0.03333	1	2	0.583042	0.42265	0.03333	0	0.03333	0.03333	1	2	0.560078		0	0	0	0
ACE	169.232	507.7 - 100000	100000	24.6945	0	100	0	0	0	0	0	0	0	24.6945	0	0	0	0	0.42265	0	8.233	-8.233	8.233	1	2	0.583042	0.42265	8.233	0	8.233	8.233	1	2	0.560078		0	0	0	0
IL-2 Rg	80.0747	240.2 - 10000	10000	226.061	0	90	10	0	0	0	0	0	0	0	226.061	3.68557	0	0	0.42265	0	75.37	-75.37	75.37	1	2	0.583042	0.432174	75.37	1.233	74.13	75.99	0.9756	2	0.564299	0.42265	0	1.233	-1.233	1.233	1	2	0.530545
TRACP	566.847	1700.5 - 100000	100000	463.303	0	100	0	0	0	0	0	0	40.9885	0	0	0	463.303	27.4119	0.42265	0	13.67	-13.67	13.67	1	2	0.583042	0.442745	13.67	163.6	-149.9	157.9	0.9491	2	0.572639	0.389571	0	163.6	-163.6	150.1	1.09	2	0.530545
MMP-3	185.083	555.2 - 40000	40000	2641.14	0	90	0	10	0	0	0	0	0	0	2641.14	156.51	0	0	0.42265	0	880.4	-880.4	880.4	1	2	0.583042	0.457812	880.4	52.17	828.2	907.6	0.9125	2	0.583727	0.42265	0	52.17	-52.17	52.17	1	2	0.530545
GPR115	262.254	786.8 - 100000	100000	241.118	0	100	0	0	0	0	0	0	241.118	0	0	0	0	28.3576	0.42265	0	80.37	-80.37	80.37	1	2	0.583042	0.494155	80.37	9.467	70.9	85.49	0.8293	2	0.614096	0.42265	0	9.467	-9.467	9.467	1	2	0.530545
GRAP2	192.177	576.5 - 40000	40000	1745.83	0	90	0	10	0	0	0	0	0	25.0457	0	0	0	148.263	0.42265	0	8.333	-8.333	8.333	1	2	0.583042	0.526657	8.333	49.43	-41.1	54.08	0.7599	2	0.641318	0.42265	0	49.43	-49.43	49.43	1	2	0.530545
PSA-total	394.446	1183.3 - 6666	20000	345.455	0	100	0	0	0	0	0	0	345.455	0	0	44.0557	93.7422	136.705	0.42265	0	115.2	-115.2	115.2	1	2	0.583042	0.880824	115.2	91.5	23.67	139.4	0.1698	2	0.927858	0.075889	0	91.5	-91.5	26.75	3.42	2	0.420157
G-CSF	8.0471	24.1 - 6666	20000	175.398	0	60	0	40	0	0	0	0	0	0	175.398	31.0186	34.9004	123.102	0.42265	0	58.47	-58.47	58.47	1	2	0.583042	0.887992	58.47	63	-4.533	28.44	0.1594	2	0.93177	0.171163	0	63	-63	30.07	2.095	2	0.530545
Desmoglein 2	67.7504	203.3 - 20000	20000	31.2211	0	100	0	0	0	0	0	0	0	31.2211	0	0	0	25.5005	0.42265	0	10.4	-10.4	10.4	1	2	0.583042	0.91833	10.4	8.5	1.9	16.4	0.1159	2	0.953164	0.42265	0	8.5	-8.5	8.5	1	2	0.530545
PDGF-BB	3.76852	11.3 - 2000	2000	7.96894	0	80	20	0	0	0	0	0	7.96894	0	0	0.899946	0.76087	7.04566	0.42265	0	2.667	-2.667	2.667	1	2	0.583042	0.959596	2.667	2.9	-0.2333	4.08	0.05719	2	0.980205	0.292823	0	2.9	-2.9	2.05	1.414	2	0.530545
IL-13	0.929036	2.8 - 333	1000	0.0973279	0	100	0	0	0	0	0	0	0.000938179	0.0700907	0.0189888	0.0159981	0	0.0973279	0.42265	0	0.03333	-0.03333	0.03333	1	2	0.583042	>0.999999	0.03333	0.03333	0	0.05774	0	2	>0.999999	0.42265	0	0.03333	-0.03333	0.03333	1	2	0.530545
PSMA	265.217	795.6 - 100000	100000	1233.8	0	80	10	10	0	502.04	0	0	0	0	0	0	0	0	0.42265	167.3	0	167.3	167.3	1	2	0.583042		0	0	0	0				0.42265	167.3	0	167.3	167.3	1	2	0.530545
ILT4	42.3312	127 - 20000	20000	682.742	0	90	0	10	0	0	682.742	0	0	0	0	0	0	0	0.42265	227.6	0	227.6	227.6	1	2	0.583042		0	0	0	0				0.42265	227.6	0	227.6	227.6	1	2	0.530545
DCTN1	266.25	798.7 - 100000	100000	1003.78	0	90	0	10	0	0	0	0	0	0	0	0	0	0	0.42265	23.43	0	23.43	23.43	1	2	0.583042		0	0	0	0				0.42265	23.43	0	23.43	23.43	1	2	0.530545
Neurocan	10.2062	30.6 - 2000	2000	18.5227	0	80	20	0	0	18.5227	0	0	0	0	0	0	0	0	0.42265	6.167	0	6.167	6.167	1	2	0.583042		0	0	0	0				0.42265	6.167	0	6.167	6.167	1	2	0.530545
TAFA2	154.017	462.1 - 33333	100000	246.055	0	90	10	0	0	246.055	0	0	0	0	0	0	0	0	0.42265	82.03	0	82.03	82.03	1	2	0.583042		0	0	0	0				0.42265	82.03	0	82.03	82.03	1	2	0.530545
S100A1	206.24	618.7 - 33333	100000	271.631	0	90	10	0	0	0	271.631	0	0	0	0	0	0	0	0.42265	90.53	0	90.53	90.53	1	2	0.583042		0	0	0	0				0.42265	90.53	0	90.53	90.53	1	2	0.530545
NKp44	6.89708	20.7 - 2000	2000	10.2966	0	90	10	0	0	10.2966	0	0	0	0	0	0	0	0	0.42265	3.433	0	3.433	3.433	1	2	0.583042		0	0	0	0				0.42265	3.433	0	3.433	3.433	1	2	0.530545
HIF-1a	32.5636	97.7 - 40000	40000	50.4439	0	90	10	0	0	0	50.4439	0	0	0	0	0	0	0	0.42265	16.8	0	16.8	16.8	1	2	0.583042		0	0	0	0				0.42265	16.8	0	16.8	16.8	1	2	0.530545
GFR alpha-1	24.4758	73.4 - 10000	10000	25.0253	0	90	10	0	0	0	9.75119	0	0	0	0	0	0	0	0.42265	3.267	0	3.267	3.267	1	2	0.583042		0	0	0	0				0.42265	3.267	0	3.267	3.267	1	2	0.530545
FUCA1	72.5266	217.6 - 13333	40000	128.282	0	90	10	0	0	0	0	0	0	0	0	0	0	0	0.42265	42.77	0	42.77	42.77	1	2	0.583042		0	0	0	0				0.42265	42.77	0	42.77	42.77	1	2	0.530545
DRAK1	460.58	1381.7 - 100000	100000	560.884	0	90	10	0	0	0	0	0	0	0	0	0	0	0	0.42265	66.33	0	66.33	66.33	1	2	0.583042		0	0	0	0				0.42265	66.33	0	66.33	66.33	1	2	0.530545
Cyclophilin A	32.9025	98.7 - 10000	10000	39.5889	0	90	10	0	0	39.5889	0	0	0	0	0	0	0	0	0.42265	13.2	0	13.2	13.2	1	2	0.583042		0	0	0	0				0.42265	13.2	0	13.2	13.2	1	2	0.530545
CILP-1	16.9919	51 - 4000	4000	30.5764	0	90	10	0	0	0	5.75053	0	0	0	0	0	0	0	0.42265	1.933	0	1.933	1.933	1	2	0.583042		0	0	0	0				0.42265	1.933	0	1.933	1.933	1	2	0.530545
CA2	525.378	1576.1 - 100000	100000	1400.01	0	90	10	0	0	0	1400.01	0	0	0	0	0	0	0	0.42265	466.7	0	466.7	466.7	1	2	0.583042		0	0	0	0				0.42265	466.7	0	466.7	466.7	1	2	0.530545
VEGF-C	22.0399	66.1 - 6666	20000	5.16869	0	100	0	0	0	0	5.16869	0	0	0	0	0	0	0	0.42265	1.733	0	1.733	1.733	1	2	0.583042		0	0	0	0				0.42265	1.733	0	1.733	1.733	1	2	0.530545
Siglec-11	963.333	2890 - 200000	200000	441.155	0	100	0	0	0	0	0	0	0	0	0	0	0	0	0.42265	147.1	0	147.1	147.1	1	2	0.583042		0	0	0	0				0.42265	147.1	0	147.1	147.1	1	2	0.530545
Semaphorin 4C	100.412	301.2 - 20000	20000	36.7054	0	100	0	0	0	0	36.7054	0	0	0	0	0	0	0	0.42265	12.23	0	12.23	12.23	1	2	0.583042		0	0	0	0				0.42265	12.23	0	12.23	12.23	1	2	0.530545
Ryk	26.9264	80.8 - 10000	10000	1.55324	0	100	0	0	0	0	0	0	0	0	0	0	0	0	0.42265	0.5333	0	0.5333	0.5333	1	2	0.583042		0	0	0	0				0.42265	0.5333	0	0.5333	0.5333	1	2	0.530545
PGRP-S	1.55922	4.7 - 1000	1000	0.060756	0	100	0	0	0	0	0	0	0	0	0	0	0	0	0.42265	0.03333	0	0.03333	0.03333	1	2	0.583042		0	0	0	0				0.42265	0.03333	0	0.03333	0.03333	1	2	0.530545
PAPP-A	2259.26	6777.8 - 100000	100000	277.958	0	100	0	0	0	0	0	0	0	0	0	0	0	0	0.42265	92.67	0	92.67	92.67	1	2	0.583042		0	0	0	0				0.42265	92.67	0	92.67	92.67	1	2	0.530545
Notch-1	11.5087	34.5 - 4000	4000	2.82289	0	100	0	0	0	2.82289	0	0	0	0	0	0	0	0	0.42265	0.9333	0	0.9333	0.9333	1	2	0.583042		0	0	0	0				0.42265	0.9333	0	0.9333	0.9333	1	2	0.530545
IL-33	11.0419	33.1 - 10000	10000	6.78062	0	100	0	0	0	6.78062	0	0	0	0	0	0	0	0	0.42265	2.267	0	2.267	2.267	1	2	0.583042		0	0	0	0				0.42265	2.267	0	2.267	2.267	1	2	0.530545
IL-21R	51.7414	155.2 - 20000	20000	17.7578	0	100	0	0	0	0	17.7578	0	0	0	0	0	0	0	0.42265	5.933	0	5.933	5.933	1	2	0.583042		0	0	0	0				0.42265	5.933	0	5.933	5.933	1	2	0.530545
IL-20 R beta	38.6783	116 - 20000	20000	25.5804	0	100	0	0	0	0	25.5804	0	0	0	0	0	0	0	0.42265	8.533	0	8.533	8.533	1	2	0.583042		0	0	0	0				0.42265	8.533	0	8.533	8.533	1	2	0.530545
GH	34.4463	103.3 - 3333	10000	17.6889	0	100	0	0	0	0	1.71021	0	0	0	0	0	0	0	0.42265	0.5667	0	0.5667	0.5667	1	2	0.583042		0	0	0	0				0.42265	0.5667	0	0.5667	0.5667	1	2	0.530545
FGF-19	99.1177	297.4 - 20000	20000	21.6931	0	100	0	0	0	21.6931	0	0	0	0	0	0	0	0	0.42265	7.233	0	7.233	7.233	1	2	0.583042		0	0	0	0				0.42265	7.233	0	7.233	7.233	1	2	0.530545
FCRL5	1053.28	3159.8 - 100000	100000	675.487	0	100	0	0	0	0	675.487	0	0	0	0	0	0	0	0.42265	225.2	0	225.2	225.2	1	2	0.583042		0	0	0	0				0.42265	225.2	0	225.2	225.2	1	2	0.530545
EXTL3	53.6	160.9 - 10000	10000	32.7	0	100	0	0	0	0	0	0	0	0	0	0	0	0	0.42265	10.9	0	10.9	10.9	1	2	0.583042		0	0	0	0				0.42265	10.9	0	10.9	10.9	1	2	0.530545
Epiregulin	1739.17	5217.5 - 800000	800000	614.333	0	100	0	0	0	614.333	0	0	0	0	0	0	0	0	0.42265	204.8	0	204.8	204.8	1	2	0.583042		0	0	0	0				0.42265	204.8	0	204.8	204.8	1	2	0.530545
EphB6	12.9063	38.7 - 4000	4000	2.20483	0	100	0	0	0	0	0	0	0	0	0	0	0	0	0.42265	0.7333	0	0.7333	0.7333	1	2	0.583042		0	0	0	0				0.42265	0.7333	0	0.7333	0.7333	1	2	0.530545
Enteropeptidase	12.3784	37.1 - 2000	2000	3.16001	0	100	0	0	0	3.16001	0	0	0	0	0	0	0	0	0.42265	1.067	0	1.067	1.067	1	2	0.583042		0	0	0	0				0.42265	1.067	0	1.067	1.067	1	2	0.530545
DSCAM	82.5126	247.5 - 10000	10000	30.9884	0	100	0	0	0	30.9884	0	0	0	0	0	0	0	0	0.42265	10.33	0	10.33	10.33	1	2	0.583042		0	0	0	0				0.42265	10.33	0	10.33	10.33	1	2	0.530545
Contactin-2	103.276	309.8 - 11111	33333.3	10.0264	0	100	0	0	0	0	10.0264	0	0	0	0	0	0	0	0.42265	3.333	0	3.333	3.333	1	2	0.583042		0	0	0	0				0.42265	3.333	0	3.333	3.333	1	2	0.530545
COMT	279	836.9 - 100000	100000	138.3	0	100	0	0	0	133.897	0	0	0	0	0	0	0	0	0.42265	44.63	0	44.63	44.63	1	2	0.583042		0	0	0	0				0.42265	44.63	0	44.63	44.63	1	2	0.530545
CDO	17.6569	53 - 4000	4000	5.30841	0	100	0	0	0	5.30841	0	0	0	0	0	0	0	0	0.42265	1.767	0	1.767	1.767	1	2	0.583042		0	0	0	0				0.42265	1.767	0	1.767	1.767	1	2	0.530545
CD83	34.3409	103 - 3333	10000	13.6065	0	100	0	0	0	5.54701	0	0	0	0	0	0	0	0	0.42265	1.833	0	1.833	1.833	1	2	0.583042		0	0	0	0				0.42265	1.833	0	1.833	1.833	1	2	0.530545
CD69	3.08341	9.3 - 400	400	1.20701	0	100	0	0	0	0	0	0	0	0	0	0	0	0	0.42265	0.4	0	0.4	0.4	1	2	0.583042		0	0	0	0				0.42265	0.4	0	0.4	0.4	1	2	0.530545
CD28	141.809	425.4 - 20000	20000	113.815	0	100	0	0	0	0	0	0	0	0	0	0	0	0	0.42265	37.93	0	37.93	37.93	1	2	0.583042		0	0	0	0				0.42265	37.93	0	37.93	37.93	1	2	0.530545
CA14	6.64953	19.9 - 2000	2000	1.9645	0	100	0	0	0	0.456878	0	0	0	0	0	0	0	0	0.42265	0.1667	0	0.1667	0.1667	1	2	0.583042		0	0	0	0				0.42265	0.1667	0	0.1667	0.1667	1	2	0.530545
CA13	45.7576	137.3 - 10000	10000	6.43444	0	100	0	0	0	0	6.43444	0	0	0	0	0	0	0	0.42265	2.133	0	2.133	2.133	1	2	0.583042		0	0	0	0				0.42265	2.133	0	2.133	2.133	1	2	0.530545
C1qTNF4	32.3897	97.2 - 13333	40000	0.142692	0	100	0	0	0	0.142692	0	0	0	0	0	0	0	0	0.42265	0.03333	0	0.03333	0.03333	1	2	0.583042		0	0	0	0				0.42265	0.03333	0	0.03333	0.03333	1	2	0.530545
Activin RIIB	54.3478	163 - 20000	20000	32.9341	0	100	0	0	0	3.01634	0	0	0	0	0	0	0	0	0.42265	1	0	1	1	1	2	0.583042		0	0	0	0				0.42265	1	0	1	1	1	2	0.530545
2B4	14.8582	44.6 - 10000	10000	0.814589	0	100	0	0	0	0.814589	0	0	0	0	0	0	0	0	0.42265	0.2667	0	0.2667	0.2667	1	2	0.583042		0	0	0	0				0.42265	0.2667	0	0.2667	0.2667	1	2	0.530545
IGFBP-3	530.45	1591.4 - 200000	200000	1909.54	0	90	0	10	0	162.374	1909.54	0	428.273	0	0	0	0	0	0.423152	792.9	142.8	650.2	651	0.9987	2	0.583042	0.42265	142.8	0	142.8	142.8	1	2	0.560078	0.292358	792.9	0	792.9	559.8	1.416	2	0.530545
Activin RIB	76.6793	230 - 20000	20000	186.315	0	60	40	0	0	3.18247	94.0165	0	0	11.7297	3.24585	116.008	0	186.315	0.423521	32.4	4.967	27.43	27.5	0.9977	2	0.583042	0.235583	4.967	100.8	-95.8	57.13	1.677	2	0.560078	0.500798	32.4	100.8	-68.37	83.91	0.8148	2	0.595004
IL-18 BPa	99.64	298.9 - 60000	60000	408.02	0	70	20	10	0	408.02	174.141	0	74.6673	121.815	46.1499	0	6.48131	31.8306	0.424368	194	80.87	113.2	113.7	0.9955	2	0.583042	0.146048	80.87	12.77	68.1	29.34	2.321	2	0.560078	0.290041	194	12.77	181.3	127.1	1.426	2	0.530545
Pref-1	363.064	1089.2 - 100000	100000	8217.82	0	60	10	30	0	1949.86	0	0	1921.2	8217.82	0	187.807	930.02	0	0.42467	650	3380	-2730	2744	0.9948	2	0.583042	0.304723	3380	372.6	3007	2198	1.368	2	0.560078	0.758884	650	372.6	277.4	789.4	0.3514	2	0.804797
Endoglycan	310.504	931.5 - 200000	200000	464.745	0	90	10	0	0	0.641871	41.8348	0	0	147.874	0	0	0	0	0.425924	14.13	49.3	-35.17	35.47	0.9915	2	0.583385	0.42265	49.3	0	49.3	49.3	1	2	0.560078	0.414423	14.13	0	14.13	13.83	1.022	2	0.530545
Cyr61	19.0263	57.1 - 4000	4000	25.118	0	80	20	0	0	0	0	0	0	12.7584	0	0	0	22.2311	0.427178	0.03333	4.267	-4.233	4.283	0.9883	2	0.583726	0.788217	4.267	7.4	-3.133	10.22	0.3065	2	0.860561	0.42265	0.03333	7.4	-7.367	7.367	1	2	0.530545
Kallikrein 5	18.9478	56.8 - 10000	10000	3879.6	16.9502	10	0	90	0	3493.71	3879.6	3697.69	3738.68	3525.14	2997.68	3854.54	3190.4	3333.47	0.431434	3690	3421	269.8	276.1	0.9774	2	0.586215	0.861711	3421	3459	-38.97	197.3	0.1975	2	0.914873	0.534469	3690	3459	230.9	310.4	0.7439	2	0.620839
VE-Cadherin	599.574	1798.7 - 200000	200000	2153.07	0	70	20	10	0	870.571	0	0	0	2153.07	1371.81	353.46	0	0	0.431861	290.2	1175	-884.8	906.2	0.9763	2	0.586215	0.289572	1175	117.8	1057	740.5	1.428	2	0.560078	0.42265	290.2	117.8	172.4	172.4	1	2	0.530545
GPR56	26.7441	80.2 - 10000	10000	162.29	0	90	0	10	0	0	1.90304	0	0	162.29	0	0	0	0	0.432815	1.567	54.1	-52.53	53.94	0.9739	2	0.586215	0.42265	54.1	0	54.1	54.1	1	2	0.560078	0.198074	1.567	0	1.567	0.8253	1.898	2	0.530545
Insulin	115.946	347.8 - 20000	20000	954.145	0	70	20	10	0	114.606	954.145	0	0	1.72128	117.86	33.892	0	36.7148	0.433037	356.2	39.87	316.4	325	0.9734	2	0.586215	0.678553	39.87	23.53	16.33	34.02	0.4801	2	0.777008	0.398615	356.2	23.53	332.7	312.5	1.064	2	0.530545
HO-1	0.0980494	0.3 - 100	100	0.817296	0	50	40	10	0	0.817296	0.0578571	0	0.0795331	0.17476	0	0	0	0.130507	0.434084	0.3333	0.1	0.2333	0.2404	0.9707	2	0.586265	0.528595	0.1	0.03333	0.06667	0.08819	0.7559	2	0.642101	0.355497	0.3333	0.03333	0.3	0.2517	1.192	2	0.530545
BAI1	51.9856	156 - 20000	20000	343.1	0	40	10	50	0	176.907	62.5814	0	0	162.68	0	7.46625	0	243.779	0.437283	147.7	54.23	93.47	97.09	0.9627	2	0.589216	0.825534	54.23	83.77	-29.53	117.9	0.2506	2	0.881671	0.401482	147.7	83.77	63.93	60.51	1.057	2	0.530545
UNC5H3	41.9099	125.7 - 10000	10000	78.527	0	90	10	0	0	1.03208	0	0	0	32.0506	0	5.38717	0	0	0.440907	0.3333	10.7	-10.37	10.87	0.9537	2	0.591564	0.526428	10.7	1.8	8.9	11.7	0.7604	2	0.641318	0.42265	0.3333	1.8	-1.467	1.467	1	2	0.530545
IGFBP-4	865.739	2597.2 - 200000	200000	5363.8	0	70	20	10	0	724.374	5363.8	0	421.021	0	1021.79	0	741.227	248.069	0.441062	2221	480.9	1740	1825	0.9533	2	0.591564	0.772558	480.9	329.8	151.2	457.7	0.3303	2	0.845175	0.301739	2221	329.8	1891	1371	1.379	2	0.530545
bIG-H3	24.2798	72.8 - 10000	10000	3697.47	0	10	0	90	0	1365.45	3404.09	2074.13	2180.28	2885.89	3224.88	3051.75	3697.47	3634.94	0.443713	2281	2764	-482.5	509.7	0.9467	2	0.593748	0.04052	2764	3461	-697.7	144.9	4.816	2	0.560078	0.117559	2281	3461	-1180	444.9	2.653	2	0.495017
Semaphorin 4G	5.4963	16.5 - 2000	2000	89.5925	0	10	0	90	0	0	43.515	35.8657	23.6121	75.7874	20.9605	54.7686	45.0925	29.7784	0.445479	26.47	40.13	-13.67	14.5	0.9424	2	0.594131	0.879738	40.13	43.23	-3.1	18.09	0.1713	2	0.927858	0.473534	26.47	43.23	-16.77	19.15	0.8757	2	0.577116
MMP-1	62.6638	188 - 40000	40000	2944.68	0	30	30	40	0	73.5474	68.5417	0	29.5833	0	2944.68	1496.92	1608.42	1340.33	0.446297	104.8	991.4	-886.6	942.8	0.9404	2	0.594131	0.685904	991.4	1482	-490.4	1048	0.4679	2	0.782104	0.006308	104.8	1482	-1377	109.9	12.53	2	0.280451
TLR4	123.173	369.5 - 200000	200000	750.492	0	60	30	10	0	187.042	0	0	139.091	750.492	17.0027	0	333.257	84.2329	0.447686	62.33	302.2	-239.9	256	0.937	2	0.594131	0.365266	302.2	139.2	163	140.3	1.162	2	0.560078	0.65994	62.33	139.2	-76.83	150.2	0.5114	2	0.715773
IL-7 R alpha	6.37522	19.1 - 666	2000	49.8222	0	20	20	60	0	22.3377	7.63242	38.6381	41.4793	12.1442	34.2462	0	49.8222	30.6913	0.448515	22.83	29.27	-6.433	6.881	0.9349	2	0.594131	0.924975	29.27	26.83	2.433	22.87	0.1064	2	0.955701	0.856794	22.83	26.83	-4	19.55	0.2046	2	0.892109
NT-3	54.4337	163.3 - 13333	40000	25.7235	0	100	0	0	0	2.83504	9.40422	0	19.194	0.22325	25.7235	0	3.22415	0	0.450489	7.033	15.03	-8	8.601	0.9301	2	0.594131	0.249194	15.03	1.067	13.97	8.688	1.608	2	0.560078	0.077454	7.033	1.067	5.967	1.765	3.381	2	0.420157
Galectin-7	81.314	243.9 - 11111	33333.3	1018.76	0	80	10	10	0	24.6733	0	0	12.7283	4.16745	169.109	0	1018.76	0	0.450831	8.233	62	-53.77	57.86	0.9293	2	0.594131	0.532585	62	339.6	-277.6	371.3	0.7477	2	0.645493	0.436813	8.233	339.6	-331.4	343.8	0.9639	2	0.542624
Lipocalin-1	1.84159	5.5 - 1000	1000	1102.13	0	80	0	10	10	0	0.733276	0	0	0	15.2006	1102.13	0	0	0.451161	0.4667	5.067	-4.6	4.954	0.9285	2	0.594131	0.430667	5.067	367.4	-362.3	369.9	0.9794	2	0.564299	0.423383	0.4667	367.4	-366.9	367.6	0.9981	2	0.530545
TLR1	26.826	80.5 - 4000	4000	19.1719	0	100	0	0	0	0	0	0	0	0.113796	0	0	0	0	0.453793	0.6333	0.03333	0.6	0.6506	0.9222	2	0.596244	0.42265	0.03333	0	0.03333	0.03333	1	2	0.560078	0.42265	0.6333	0	0.6333	0.6333	1	2	0.530545
Cadherin-6	9.58645	28.8 - 4000	4000	44.0418	0	80	10	10	0	1.59211	44.0418	0	3.0613	3.73648	0.931253	0	0	20.2831	0.457544	15.2	2.567	12.63	13.83	0.9132	2	0.599816	0.636115	2.567	6.767	-4.2	7.602	0.5525	2	0.737353	0.698723	15.2	6.767	8.433	18.87	0.4468	2	0.749322
THAP11	97.9059	293.7 - 100000	100000	206.381	0	90	10	0	0	4.81485	0	0	0	3.85987	24.5158	0	0	0	0.460774	1.6	9.467	-7.867	8.688	0.9055	2	0.60269	0.339066	9.467	0	9.467	7.601	1.246	2	0.560078	0.42265	1.6	0	1.6	1.6	1	2	0.530545
JAM-B	30.165	90.5 - 10000	10000	133.741	0	90	0	10	0	17.1207	0	0	6.38559	133.741	0	0	0	0	0.470548	5.7	46.7	-41	46.45	0.8826	2	0.614091	0.395705	46.7	0	46.7	43.54	1.073	2	0.560078	0.42265	5.7	0	5.7	5.7	1	2	0.530545
sFRP-3	389.353	1168.1 - 100000	100000	287.803	0	100	0	0	0	287.803	0	0	0	24.7446	0	0	0	0	0.474133	95.93	8.233	87.7	100.3	0.8743	2	0.617383	0.42265	8.233	0	8.233	8.233	1	2	0.560078	0.42265	95.93	0	95.93	95.93	1	2	0.530545
CD49b	357.323	1072 - 100000	100000	929.638	0	80	20	0	0	0	0	0	929.638	115.045	0	0	0	766.103	0.476586	59.97	348.2	-288.2	331.8	0.8687	2	0.619189	0.867123	348.2	255.4	92.83	489.6	0.1896	2	0.917008	0.42265	59.97	255.4	-195.4	195.4	1	2	0.530545
Cathepsin V	69.3184	208 - 10000	10000	5956.23	0	10	0	90	0	3561.16	4552.94	3571.74	4093.27	3945.71	5635.27	5204.36	5956.23	5481.32	0.481901	3895	4558	-662.8	773.8	0.8566	2	0.624697	0.255797	4558	5547	-989.2	627.8	1.576	2	0.560078	0.007743	3895	5547	-1652	146.2	11.3	2	0.280451
Reg4	37.4605	112.4 - 1481	4444.44	44.0262	0	90	10	0	0	0	37.0315	0	21.9822	0	0	24.6924	8.78195	0	0.486164	23.53	7.333	16.2	19.13	0.847	2	0.628221	0.278696	7.333	11.17	-3.833	2.603	1.473	2	0.560078	0.574514	23.53	11.17	12.37	18.6	0.6649	2	0.651731
Prolactin R	21.2025	63.6 - 10000	10000	75.8191	0	70	20	10	0	2.20346	0	0	0	61.0315	0	0	0	75.8191	0.486783	2.2	20.33	-18.13	21.44	0.8457	2	0.628221	0.912178	20.33	25.27	-4.933	39.57	0.1247	2	0.951594	0.440705	2.2	25.27	-23.07	24.18	0.9542	2	0.544162
FGF-4	205.469	616.4 - 11111	33333.3	225.027	0	90	10	0	0	54.6975	225.027	0	50.558	0	29.0622	21.353	8.02836	4.60945	0.491122	93.23	26.57	66.67	79.74	0.836	2	0.632415	0.322548	26.57	11.33	15.23	11.7	1.302	2	0.560078	0.353996	93.23	11.33	81.9	68.43	1.197	2	0.530545
LDL R	1.63562	4.9 - 666	2000	199.796	0.135919	10	0	90	0	40.41	40.0805	55.0188	40.7114	109.882	46.516	199.796	158.598	162.828	0.494217	45.17	65.7	-20.53	24.76	0.8292	2	0.63498	0.078244	65.7	173.7	-108	32.14	3.362	2	0.560078	0.014629	45.17	173.7	-128.6	15.72	8.177	2	0.334601
Cortactin	152.54	457.6 - 40000	40000	1961.59	0	60	10	30	0	1323.19	120.759	0	0	0	409.573	0	0	1961.59	0.495301	531.1	136.5	394.5	477.2	0.8268	2	0.63498	0.42265	136.5	653.9	-517.3	517.3	1	2	0.560078	0.905354	531.1	653.9	-122.8	913.3	0.1345	2	0.935815
ENPP-7	3.71509	11.1 - 666	2000	5.67103	0	90	10	0	0	5.67103	0	0	0	0	0.741298	0	0	0	0.497329	1.9	0.2333	1.667	2.027	0.8223	2	0.636175	0.42265	0.2333	0	0.2333	0.2333	1	2	0.560078	0.42265	1.9	0	1.9	1.9	1	2	0.530545
FCRLB	45.6549	137 - 10000	10000	124.743	0	80	20	0	0	124.743	0	0	0	48.4674	0	0	0	0	0.502526	56.77	16.17	40.6	50.06	0.811	2	0.640707	0.42265	16.17	0	16.17	16.17	1	2	0.560078	0.259484	56.77	0	56.77	36.43	1.558	2	0.530545
NG2	94.2005	282.6 - 20000	20000	1665.41	0	60	10	30	0	1665.41	456.587	0	0	841.587	0	0	0	0	0.50333	774	280.5	493.5	609.8	0.8093	2	0.640707	0.42265	280.5	0	280.5	280.5	1	2	0.560078	0.2288	774	0	774	451.8	1.713	2	0.530545
Smad4	18.8895	56.7 - 4000	4000	94.8691	0	40	20	40	0	43.0185	88.1395	0	56.1086	81.8435	0	0	3.29712	7.49668	0.504181	63.33	45.97	17.37	21.51	0.8074	2	0.640707	0.241746	45.97	3.6	42.37	25.76	1.645	2	0.560078	0.042765	63.33	3.6	59.73	12.77	4.679	2	0.375492
HAPLN1	330.23	990.7 - 200000	200000	870.446	0	80	20	0	0	0	95.4418	0	0	474.085	0	0	0	0	0.506388	49.1	158	-108.9	135.7	0.8027	2	0.642093	0.42265	158	0	158	158	1	2	0.560078	0.216936	49.1	0	49.1	27.58	1.781	2	0.530545
GSTM1	614.088	1842.3 - 200000	200000	6394.35	0	70	10	20	0	0	887.259	0	6394.35	0	0	0	0	4867.37	0.507483	295.8	2131	-1836	2294	0.8003	2	0.642093	0.890294	2131	1622	509	3261	0.1561	2	0.932371	0.535552	295.8	1622	-1327	1789	0.7417	2	0.620839
6Ckine	71.9702	215.9 - 40000	40000	1960.88	0	40	30	30	0	347.564	202.012	0	165.721	1960.88	139.49	0	0	52.1176	0.510573	255.2	755.4	-500.1	630.1	0.7937	2	0.644598	0.351084	755.4	17.37	738	611.9	1.206	2	0.560078	0.051125	255.2	17.37	237.9	55.95	4.251	2	0.383547
IL-13 R2	134.909	404.7 - 20000	20000	120.954	0	100	0	0	0	120.954	0	0	0	17.683	0	0	0	0	0.512295	40.33	5.9	34.43	43.58	0.79	2	0.644932	0.42265	5.9	0	5.9	5.9	1	2	0.560078	0.42265	40.33	0	40.33	40.33	1	2	0.530545
LAIR2	345.529	1036.6 - 100000	100000	21359.6	0	10	0	90	0	7638	21359.6	4728.28	8821.91	5507.08	5950.03	1570.46	0	4699.75	0.513058	11242	6760	4482	5685	0.7884	2	0.644932	0.120014	6760	2090	4670	1782	2.62	2	0.560078	0.286119	11242	2090	9152	6348	1.442	2	0.530545
GP73	30.2116	90.6 - 10000	10000	1119.07	0	10	0	90	0	285.5	389.929	625.43	345.274	411.243	106.456	1119.07	628.894	866.81	0.51649	433.6	287.7	145.9	186.8	0.7812	2	0.647278	0.085897	287.7	871.6	-583.9	183.2	3.188	2	0.560078	0.157216	433.6	871.6	-438	197.8	2.214	2	0.530545
Cathepsin S	6.62068	19.9 - 1111	3333.33	1.31956	0	100	0	0	0	0	0	0	0	1.31956	0	0	0	0	0.517154	0.06667	0.4333	-0.3667	0.4702	0.7798	2	0.647278	0.42265	0.4333	0	0.4333	0.4333	1	2	0.560078	0.42265	0.06667	0	0.06667	0.06667	1	2	0.530545
Podoplanin	27.5446	82.6 - 10000	10000	90.7813	0	50	40	10	0	56.5317	52.0153	0	30.3361	81.8456	18.6757	17.0686	0	0	0.519445	66.43	43.6	22.83	29.46	0.775	2	0.647771	0.227183	43.6	5.7	37.9	22.01	1.722	2	0.560078	0.059161	66.43	5.7	60.73	15.47	3.927	2	0.394157
CHI3L1	19.3027	57.9 - 10000	10000	1392.42	0	30	10	60	0	985.769	1220.1	1392.42	1136.74	1190.68	601.652	6.76807	0	31.0447	0.520348	1199	976.4	223.1	288.5	0.7731	2	0.647771	0.039452	976.4	12.6	963.8	197.3	4.884	2	0.560078	0.008732	1199	12.6	1187	111.6	10.63	2	0.280451
CTACK	29.4875	88.5 - 5555	16666.7	123.82	0	60	30	10	0	62.7175	41.5419	0	78.8751	123.82	0	11.0238	28.7355	11.1045	0.520894	43.3	67.57	-24.27	31.44	0.7719	2	0.647771	0.252846	67.57	16.93	50.63	31.85	1.59	2	0.560078	0.17306	43.3	16.93	26.37	12.68	2.08	2	0.530545
NRG1-b1	21.592	64.8 - 15000	15000	492.56	0	20	10	70	0	16.8375	77.3234	111.367	295.228	40.0284	102.87	492.56	430.852	387.102	0.522121	68.5	146	-77.53	100.8	0.7694	2	0.64791	0.035082	146	436.9	-290.8	55.96	5.197	2	0.560078	0.024092	68.5	436.9	-368.4	58.23	6.326	2	0.336243
CES1	10.2999	30.9 - 2000	2000	8.56755	0	100	0	0	0	6.55278	0	0	8.56755	6.93782	0	0	0	0	0.523914	3.067	5.167	-2.1	2.743	0.7656	2	0.648749	0.18837	5.167	0	5.167	2.63	1.965	2	0.560078	0.251215	3.067	0	3.067	1.919	1.598	2	0.530545
CRTAM	12.1299	36.4 - 4000	4000	250.402	0	60	20	20	0	62.3799	0	0	20.5996	250.402	0	0	18.1991	0	0.525593	20.8	90.33	-69.53	91.23	0.7621	2	0.649443	0.373888	90.33	6.067	84.27	74.21	1.136	2	0.560078	0.607402	20.8	6.067	14.73	24.41	0.6037	2	0.680706
SP-D	57.4492	172.3 - 20000	20000	953.326	0	70	0	30	0	426.975	0	0	265.911	953.326	0	0	0	0	0.526925	142.3	406.4	-264.1	347.7	0.7594	2	0.649706	0.288761	406.4	0	406.4	284	1.431	2	0.560078	0.42265	142.3	0	142.3	142.3	1	2	0.530545
CK19	55.6354	166.9 - 13333	40000	764.668	0	40	40	20	0	61.8025	50.2682	0	97.5765	764.668	73.3574	0	0	85.0115	0.533443	114.6	311.9	-197.3	264.5	0.746	2	0.656349	0.36296	311.9	28.33	283.6	242.6	1.169	2	0.560078	0.104853	114.6	28.33	86.23	30.37	2.84	2	0.462111
TIM-3	42.9621	128.9 - 10000	10000	906.663	0	60	10	30	0	361.648	0	0	162.567	906.663	39.4161	51.4272	0	0	0.535754	120.5	369.6	-249	336	0.7413	2	0.6578	0.332381	369.6	17.13	352.4	277.9	1.268	2	0.560078	0.42265	120.5	17.13	103.4	103.4	1	2	0.530545
ICAM-2	98.7206	296.2 - 100000	100000	138.806	0	90	10	0	0	35.9311	0	0	0	7.24518	0	0	0	0	0.547453	11.97	2.4	9.567	13.33	0.7177	2	0.670746	0.42265	2.4	0	2.4	2.4	1	2	0.560078	0.42265	11.97	0	11.97	11.97	1	2	0.530545
Thrombospondin-5	22.9477	68.8 - 10000	10000	69.982	0	50	40	10	0	33.9931	45.1823	0	51.8663	40.8181	0.960646	0	0.34708	0.000126648	0.551343	49.73	31.23	18.5	26.06	0.71	2	0.674089	0.180972	31.23	0.1	31.13	15.42	2.019	2	0.560078	0.043151	49.73	0.1	49.63	10.66	4.657	2	0.375492
CK18	40.7924	122.4 - 40000	40000	67.0504	0	60	40	0	0	53.3567	32.0537	0	0	67.0504	0	21.2169	45.5601	34.2329	0.553841	41.73	22.37	19.37	27.47	0.705	2	0.674467	0.570989	22.37	33.67	-11.3	16.82	0.6717	2	0.684349	0.604711	41.73	33.67	8.067	13.25	0.6086	2	0.67902
Transferrin	73.9912	222 - 100000	100000	5.70441	0	100	0	0	0	1.20223	0	0	0	0	5.70441	0	0	0	0.553974	0.4	1.9	-1.5	2.128	0.7048	2	0.674467	0.42265	1.9	0	1.9	1.9	1	2	0.560078	0.42265	0.4	0	0.4	0.4	1	2	0.530545
Draxin	5.25091	15.8 - 1000	1000	104.243	0	60	0	40	0	0	0	0	104.243	32.9585	0	0	0	0	0.555982	15.33	45.73	-30.4	43.38	0.7008	2	0.675495	0.275279	45.73	0	45.73	30.75	1.487	2	0.560078	0.42265	15.33	0	15.33	15.33	1	2	0.530545
Clusterin	9.54831	28.6 - 3333	10000	24.7721	0	70	30	0	0	24.7721	7.0573	0	4.01632	17.6455	0	0	0	9.9251	0.562367	13.47	7.2	6.267	9.104	0.6883	2	0.681826	0.671859	7.2	3.3	3.9	7.939	0.4913	2	0.773675	0.318379	13.47	3.3	10.17	7.717	1.317	2	0.530545
NQO-1	97.2675	291.8 - 20000	20000	427.794	0	50	30	20	0	345.459	0	0	176.931	123.541	0	0	0	0	0.567224	163.8	100.1	63.7	93.83	0.6789	2	0.686282	0.196106	100.1	0	100.1	52.39	1.911	2	0.560078	0.243451	163.8	0	163.8	100.1	1.636	2	0.530545
Serpin A5	169.899	509.7 - 40000	40000	653.425	40.1482	20	70	10	0	149.302	424.854	0	362.978	177.637	40.1482	226.156	354.855	171.418	0.569891	302.7	193.6	109.1	162	0.6738	2	0.688076	0.617909	193.6	250.8	-57.27	97.94	0.5847	2	0.726063	0.534348	302.7	250.8	51.87	69.7	0.7441	2	0.620839
Norrin	190.092	570.3 - 100000	100000	1071	0	80	10	10	0	193.433	0	0	155.795	148.829	0	0	0	0	0.581688	64.47	101.5	-37.07	56.91	0.6513	2	0.700861	0.183719	101.5	0	101.5	50.81	1.998	2	0.560078	0.42265	64.47	0	64.47	64.47	1	2	0.530545
IGFBP-1	18.554	55.7 - 5000	5000	427.239	0	40	10	50	0	17.6663	427.239	0	69.2945	83.4899	39.7842	166.125	0	12.3446	0.583603	148.3	64.2	84.1	129.8	0.6477	2	0.701713	0.937303	64.2	59.47	4.733	53.28	0.08884	2	0.962142	0.659901	148.3	59.47	88.83	173.7	0.5115	2	0.715773
CD73	35.9794	107.9 - 10000	10000	148.797	0	60	30	10	0	148.797	0	0	0	0	39.3178	98.0405	0	6.28463	0.587891	49.7	13.1	36.6	57.22	0.6397	2	0.705409	0.637087	13.1	34.77	-21.67	39.34	0.5508	2	0.737353	0.494355	49.7	34.77	14.93	18.02	0.8289	2	0.593506
Caspr2	27.9215	83.8 - 10000	10000	118.086	0	40	40	20	0	118.086	59.2376	0	48.3096	106.846	0	0	0	0	0.591076	74.4	51.7	22.7	35.82	0.6337	2	0.707135	0.236038	51.7	0	51.7	30.88	1.674	2	0.560078	0.078576	74.4	0	74.4	22.18	3.354	2	0.420157
IL-6	2.00852	6 - 222	666.667	95.4381	0	30	10	60	0	59.423	36.0017	22.9236	10.1005	95.4381	81.2092	0.994306	0.560462	2.90265	0.591765	39.43	62.23	-22.8	36.05	0.6324	2	0.707135	0.146791	62.23	1.5	60.73	26.25	2.313	2	0.560078	0.076692	39.43	1.5	37.93	11.16	3.4	2	0.420157
Midkine	24.2561	72.8 - 20000	20000	323.826	0	30	30	40	0	155.586	53.2155	0	108.439	323.826	32.5989	0	0	118.273	0.595679	90.43	154.9	-64.5	103.2	0.6252	2	0.71035	0.431757	154.9	39.43	115.5	118.3	0.9766	2	0.564299	0.491314	90.43	39.43	51	61.04	0.8356	2	0.592681
PEAR1	56.6503	170 - 4000	4000	28.4471	0	100	0	0	0	0	28.4471	0	25.3043	25.3463	0	3.63569	0	0.0215483	0.597711	10.87	16.87	-6	9.655	0.6214	2	0.710414	0.185888	16.87	1.2	15.67	7.902	1.983	2	0.560078	0.421327	10.87	1.2	9.667	9.634	1.003	2	0.530545
SPINK1	552.883	1658.6 - 100000	100000	2461.52	0	50	30	20	0	1673.19	490.91	0	1075.65	1621.37	0	0	0	0	0.598595	1542	899	642.8	1037	0.6198	2	0.710414	0.19972	899	0	899	476.3	1.887	2	0.560078	0.114686	1542	0	1542	572.6	2.693	2	0.486499
WIF-1	85.0845	255.3 - 20000	20000	243.993	1.29168	50	50	0	0	116.478	105.093	0	175.105	52.1113	243.993	33.8235	19.9739	32.5735	0.599402	133.3	157.1	-23.77	38.44	0.6183	2	0.710414	0.133162	157.1	28.8	128.3	52.17	2.459	2	0.560078	0.036771	133.3	28.8	104.5	20.61	5.07	2	0.375492
CA8	131.963	395.9 - 40000	40000	266.925	0	90	10	0	0	0	0	0	0	76.771	0	34.0004	0	0	0.604816	88.97	25.6	63.37	104.2	0.6084	2	0.715371	0.70579	25.6	11.33	14.27	32.77	0.4353	2	0.793572	0.500236	88.97	11.33	77.63	95.14	0.816	2	0.595004
IL-31 RA	32.6371	97.9 - 10000	10000	89.4445	0	60	40	0	0	48.8367	0	0	0	43.4147	0	0	0	89.4445	0.613625	32.73	14.47	18.27	30.83	0.5924	2	0.724315	0.732756	14.47	29.8	-15.33	39.1	0.3922	2	0.813178	0.91948	32.73	29.8	2.933	25.68	0.1142	2	0.947048
VEGF	6.17216	18.5 - 1111	3333.33	277.321	3.2653	10	0	90	0	186.666	114.933	61.61	3.2653	86.9758	139.563	277.321	190.044	123.174	0.617569	121.1	76.63	44.43	75.91	0.5853	2	0.725974	0.289879	76.63	196.8	-120.2	84.27	1.426	2	0.560078	0.012008	121.1	196.8	-75.77	8.378	9.043	2	0.298982
SMPD1	405.234	1215.7 - 100000	100000	1187.02	0	60	40	0	0	996.589	0	0	496.674	1187.02	337.898	0	0	0	0.618204	387.4	673.9	-286.4	490.3	0.5842	2	0.725974	0.122665	673.9	0	673.9	260.6	2.586	2	0.560078	0.335775	387.4	0	387.4	308.3	1.257	2	0.530545
Kallikrein 14	7.206	21.6 - 4000	4000	354.017	0	10	40	50	0	76.6248	142.325	0	354.017	13.1551	226.083	13.0423	9.47502	9.60789	0.619977	129.5	197.8	-68.27	117.5	0.581	2	0.725974	0.197877	197.8	10.7	187.1	98.48	1.9	2	0.560078	0.053687	129.5	10.7	118.8	28.7	4.14	2	0.383547
Nogo Receptor	110.677	332 - 40000	40000	345.244	0	80	10	10	0	76.0527	0	0	0	100.227	0	0	0	345.244	0.620031	77.37	33.4	43.97	75.68	0.5809	2	0.725974	0.606478	33.4	115.1	-81.67	134.9	0.6054	2	0.71575	0.679802	77.37	115.1	-37.7	78.87	0.478	2	0.733149
TRAIL	3.44178	10.3 - 2000	2000	23.9607	0	60	30	10	0	9.98246	0	0	0	23.9607	3.12713	0	7.637	5.17687	0.622952	3.333	9.033	-5.7	9.901	0.5757	2	0.727926	0.500656	9.033	4.267	4.767	5.848	0.8151	2	0.617903	0.881082	3.333	4.267	-0.9333	5.51	0.1694	2	0.912422
Fcg RIIBC	56.6363	169.9 - 10000	10000	82.2473	0	80	20	0	0	49.5685	47.0098	0	0	66.4284	0	0	0	0	0.63236	33.47	22.13	11.33	20.27	0.5591	2	0.733874	0.42265	22.13	0	22.13	22.13	1	2	0.560078	0.153	33.47	0	33.47	14.85	2.253	2	0.530545
IL-31	73.1678	219.5 - 40000	40000	74.2174	0	90	10	0	0	0	13.843	0	4.03508	0	32.3387	0	0	74.2174	0.632537	4.6	12.1	-7.5	13.42	0.5588	2	0.733874	0.48013	12.1	24.73	-12.63	14.68	0.8607	2	0.605031	0.537951	4.6	24.73	-20.13	27.33	0.7368	2	0.621105
TCN2	25.8357	77.5 - 4000	4000	230.934	0	50	30	20	0	70.9097	14.1926	0	87.7216	57.4889	0	0	0	230.934	0.632965	37.1	48.4	-11.3	20.25	0.558	2	0.733874	0.804893	48.4	76.97	-28.57	101.5	0.2813	2	0.86781	0.681932	37.1	76.97	-39.87	84.03	0.4745	2	0.734064
Lipocalin-2	3.01617	9 - 1000	1000	797.243	0	10	0	90	0	727.048	521.545	614.697	525.085	779.047	797.243	398.308	370.897	306.652	0.633096	621.1	700.4	-79.37	142.3	0.5578	2	0.733874	0.089976	700.4	358.6	341.8	110.1	3.104	2	0.560078	0.042979	621.1	358.6	262.4	56.24	4.667	2	0.375492
Granzyme A	2.69352	8.1 - 1000	1000	11.2404	0	70	10	20	0	0	0	0	0	3.4249	0	0	0	0	0.639231	3.333	1.133	2.2	4.022	0.547	2	0.739509	0.42265	1.133	0	1.133	1.133	1	2	0.560078	0.42265	3.333	0	3.333	3.333	1	2	0.530545
BATF3	76.5	229.6 - 100000	100000	8.2	0	100	0	0	0	8.1687	0	0	0	2.87663	0	0	0	0	0.648188	2.733	0.9667	1.767	3.324	0.5315	2	0.74838	0.42265	0.9667	0	0.9667	0.9667	1	2	0.560078	0.42265	2.733	0	2.733	2.733	1	2	0.530545
MIP-1b	1.50374	4.5 - 333	1000	3.51177	0	70	30	0	0	2.46509	1.30449	0	0.315428	3.13928	3.51177	0.316794	0	0	0.652721	1.5	2.3	-0.8	1.528	0.5237	2	0.752118	0.184999	2.3	0.1	2.2	1.106	1.989	2	0.560078	0.084791	1.5	0.1	1.4	0.4359	3.212	2	0.425943
GBA3	42.3185	127 - 20000	20000	44.051	0	90	10	0	0	0	0	0	30.0151	8.60454	0	0	0	22.1945	0.655363	5.767	12.87	-7.1	13.67	0.5192	2	0.753083	0.752772	12.87	7.4	5.467	15.15	0.3608	2	0.82835	0.42265	5.767	7.4	-1.633	1.633	1	2	0.530545
MIA	202.528	607.6 - 100000	100000	1109.41	0	30	30	40	0	288.743	372.22	0	799.534	0	0	664.353	89.9474	1109.41	0.656152	453.8	266.5	187.3	361.7	0.5179	2	0.753083	0.452004	266.5	621.2	-354.7	382.9	0.9265	2	0.577687	0.534454	453.8	621.2	-167.4	225.1	0.7439	2	0.620839
IL-28 R alpha	2.98128	8.9 - 1000	1000	32.4164	0	60	0	40	0	30.8869	0	0	18.9189	32.4164	0	0	0	0	0.659113	10.3	17.1	-6.8	13.26	0.5128	2	0.754989	0.210387	17.1	0	17.1	9.396	1.82	2	0.560078	0.42265	10.3	0	10.3	10.3	1	2	0.530545
MMP-7	42.6454	127.9 - 100000	100000	20238	0	20	10	70	0	17632.1	13888.7	14660.4	7690.09	20238	11122.1	124.887	0.990826	1474.43	0.665704	15394	13017	2377	4739	0.5016	2	0.761039	0.086191	13017	533.4	12483	3923	3.182	2	0.560078	0.00802	15394	533.4	14860	1339	11.1	2	0.280451
SOX9	105.878	317.6 - 40000	40000	607.247	0	70	20	10	0	209.354	0	0	184.821	0	63.9312	0	29.5745	0	0.668624	69.8	82.9	-13.1	26.37	0.4967	2	0.762479	0.36036	82.9	9.867	73.03	62.06	1.177	2	0.560078	0.509142	69.8	9.867	59.93	75.22	0.7968	2	0.602418
Numb	28.5	85.6 - 4000	4000	99.3	0	30	50	20	0	99.3462	16.595	0	0	82.7636	58.7627	57.6864	13.4805	41.1032	0.66959	71.13	47.2	23.93	48.34	0.4951	2	0.762479	0.815921	47.2	37.43	9.767	36.88	0.2649	2	0.873883	0.167933	71.13	37.43	33.7	15.89	2.121	2	0.530545
Galectin-3	8.40595	25.2 - 4000	4000	426.019	22.3629	0	10	90	0	294.292	181.759	238.809	90.1711	426.019	391.421	78.0052	68.4899	107.128	0.684789	238.3	302.5	-64.23	136.7	0.4697	2	0.77826	0.173637	302.5	84.53	218	105	2.075	2	0.560078	0.040004	238.3	84.53	153.8	31.71	4.848	2	0.375492
Glypican 1	27.2898	81.9 - 10000	10000	6650.58	30.0725	0	10	90	0	2471.78	2886.96	3842.99	3599.53	2729.61	1436.48	5536.74	5326.16	6650.58	0.688541	3067	2589	478.7	1033	0.4635	2	0.780752	0.08318	2589	5838	-3249	1001	3.247	2	0.560078	0.004267	3067	5838	-2771	181.6	15.26	2	0.280451
Activin RIA	128.219	384.7 - 20000	20000	599.26	0	50	30	20	0	263.477	74.8688	0	0	513.861	0.157306	13.042	0	310.379	0.68967	312.6	171.4	141.2	305.8	0.4617	2	0.780752	0.816623	171.4	107.8	63.57	241	0.2638	2	0.873883	0.089771	312.6	107.8	204.8	65.87	3.109	2	0.434753
NPDC-1	0.4	1.1 - 200	200	2	0	20	30	50	0	0.768737	0.496904	0	0	1.66784	1.31773	1.98254	1.66501	1.55678	0.691393	0.7333	1	-0.2667	0.5812	0.4588	2	0.78118	0.343393	1	1.767	-0.7667	0.6227	1.231	2	0.560078	0.025042	0.7333	1.767	-1.033	0.1667	6.2	2	0.336243
GALNT2	129.395	388.2 - 100000	100000	323.126	0	80	20	0	0	0	0	0	83.4277	0	0	160.204	60.6595	323.126	0.71172	12.57	27.8	-15.23	35.78	0.4258	2	0.802585	0.212309	27.8	181.3	-153.5	84.91	1.808	2	0.560078	0.121839	12.57	181.3	-168.8	65.01	2.596	2	0.499752
EMMPRIN	5.72465	17.2 - 2000	2000	298.767	0	10	0	90	0	118.998	138.493	137.256	52.9246	196.038	195.789	298.767	245.279	199.627	0.726521	131.6	148.2	-16.63	41.37	0.4021	2	0.817677	0.311752	148.2	247.9	-99.67	74.29	1.342	2	0.560078	0.076864	131.6	247.9	-116.3	34.25	3.396	2	0.420157
FLRT2	26.7576	80.3 - 10000	10000	590.796	0	20	0	80	0	282.081	521.274	186.315	590.796	258.262	346.015	300.802	0	0	0.727919	329.9	398.4	-68.47	171.2	0.3999	2	0.817677	0.007316	398.4	100.3	298.1	25.64	11.63	2	0.438432	0.281941	329.9	100.3	229.6	157.4	1.459	2	0.530545
PCSK2	103.096	309.3 - 40000	40000	953.418	0	60	0	40	0	322.669	438.698	0	0	953.418	95.8656	0	0	0	0.729733	253.8	349.8	-95.97	241.7	0.397	2	0.818132	0.367766	349.8	0	349.8	303.1	1.154	2	0.560078	0.192817	253.8	0	253.8	131.2	1.934	2	0.530545
Neurogranin	94.2707	282.8 - 20000	20000	1597.54	0	70	10	20	0	83.3349	89.6281	0	0	433.636	21.2521	0	76.2591	35.6744	0.743875	97.33	151.6	-54.3	144.9	0.3747	2	0.832381	0.446368	151.6	37.33	114.3	121.6	0.9402	2	0.574568	0.123919	97.33	37.33	60	23.35	2.57	2	0.499752
SCF R	15.6586	47 - 20000	20000	407.87	32.3063	0	10	90	0	186.97	177.077	134.796	32.3063	203.382	190.161	407.87	234.789	259.572	0.746734	166.3	142	24.33	65.72	0.3702	2	0.833972	0.282316	142	300.8	-158.8	109	1.458	2	0.560078	0.104888	166.3	300.8	-134.5	47.36	2.839	2	0.462111
Fetuin A	429.166	1287.5 - 100000	100000	2498.23	0	70	10	20	0	1296.34	0	0	0	2498.23	0	0	0	0	0.753449	432.1	832.7	-400.6	1114	0.3598	2	0.839619	0.42265	832.7	0	832.7	832.7	1	2	0.560078	0.42265	432.1	0	432.1	432.1	1	2	0.530545
RELT	36.6511	110 - 3333	10000	578.715	0	30	40	30	0	54.3307	22.8639	0	82.0711	57.8251	19.4766	295.898	358.343	578.715	0.755422	44.87	53.13	-8.267	23.17	0.3567	2	0.839619	0.074757	53.13	411	-357.8	103.7	3.449	2	0.560078	0.046883	44.87	411	-366.1	82.19	4.454	2	0.383547
Cystatin E M	13.6398	40.9 - 1111	3333.33	1185	0	10	0	90	0	982.414	1095.33	931.567	1159.73	1185	772.188	581.864	373.675	673.747	0.756127	1003	1039	-35.87	100.9	0.3556	2	0.839619	0.14189	1039	543.1	495.9	209.8	2.363	2	0.560078	0.078536	1003	543.1	460	137.1	3.355	2	0.420157
Neurturin	16.2605	48.8 - 10000	10000	5.81445	0	100	0	0	0	4.36258	0	0	0	1.76243	0.610676	0	0	0	0.759019	1.467	0.8	0.6667	1.899	0.3511	2	0.841222	0.269703	0.8	0	0.8	0.5292	1.512	2	0.560078	0.42265	1.467	0	1.467	1.467	1	2	0.530545
Desmoglein-3	26.6844	80.1 - 10000	10000	239.268	0	50	30	20	0	21.84	35.0766	0	20.0787	0	96.8723	14.6051	27.052	239.268	0.765147	28.63	39	-10.37	30.34	0.3417	2	0.844919	0.347267	39	93.67	-54.67	44.86	1.218	2	0.560078	0.465079	28.63	93.67	-65.03	72.63	0.8954	2	0.569096
IL-22	67.8462	203.5 - 11111	33333.3	48.6366	0	100	0	0	0	0	48.6366	0	13.0358	8.22896	9.65446	15.0586	0	0	0.765264	16.2	10.3	5.9	17.28	0.3415	2	0.844919	0.29143	10.3	5.033	5.267	3.709	1.42	2	0.560078	0.619953	16.2	5.033	11.17	19.22	0.5811	2	0.689376
JAM-A	12.1778	36.5 - 4000	4000	48.3444	0	70	20	10	0	27.9382	0	0	0	48.3444	1.85433	0	0	31.7787	0.769314	9.3	16.73	-7.433	22.17	0.3353	2	0.847778	0.81299	16.73	10.6	6.133	22.78	0.2692	2	0.873462	0.946774	9.3	10.6	-1.3	17.25	0.07538	2	0.966469
TREM-2	9.64577	28.9 - 444	1333.33	28.6903	0	90	10	0	0	0	9.15449	0	0	0	5.23305	0	0	28.6903	0.78147	3.067	1.733	1.333	4.21	0.3167	2	0.859543	0.42265	1.733	9.567	-7.833	7.833	1	2	0.560078	0.626447	3.067	9.567	-6.5	11.41	0.5695	2	0.693902
NOV	15.2335	45.7 - 4000	4000	364.422	0	30	20	50	0	89.2973	194.487	0	364.422	171.537	35.4194	20.1131	12.9277	7.42712	0.783936	152	190.4	-38.43	122.8	0.313	2	0.860625	0.193606	190.4	13.47	177	91.77	1.928	2	0.560078	0.058317	152	13.47	138.5	35	3.958	2	0.394157
Serpin F1	171.832	515.5 - 10000	10000	590.662	0	50	30	20	0	590.662	53.6043	0	2.43525	563.464	0	0	326.231	0	0.797674	282.6	188.6	94	321.7	0.2922	2	0.874055	0.41684	188.6	108.7	79.9	78.7	1.015	2	0.560078	0.558146	282.6	108.7	173.9	249.7	0.6966	2	0.63672
PDGF-AA	3.77444	11.3 - 3333	10000	394.398	17.1365	0	0	100	0	34.4987	171.196	75.862	17.1365	52.3738	162.422	394.398	64.7799	53.8332	0.806095	93.87	77.3	16.57	59.27	0.2795	2	0.881619	0.586845	77.3	171	-93.7	146	0.6416	2	0.697156	0.644635	93.87	171	-77.13	143.5	0.5377	2	0.70451
SOX7	279.194	837.6 - 100000	100000	1803.88	0	50	30	20	0	200.05	292.038	0	980.909	758.491	0	185.149	211.76	0	0.808373	443	579.8	-136.8	495.3	0.2761	2	0.882449	0.197206	579.8	132.3	447.5	235	1.904	2	0.560078	0.36009	443	132.3	310.7	263.9	1.178	2	0.530545
ROR1	140.032	420.1 - 100000	100000	446.297	0	40	40	20	0	0	427.205	0	446.297	319.603	2.46462	222.414	36.3167	233.122	0.810653	202.3	256.1	-53.8	197.3	0.2727	2	0.883277	0.62727	256.1	163.9	92.2	162.3	0.5681	2	0.733865	0.85314	202.3	163.9	38.4	182.9	0.21	2	0.891547
HTRA2	140.241	420.7 - 100000	100000	108.343	0	100	0	0	0	89.5475	12.2885	0	0	41.5655	28.3041	31.0527	0	45.7235	0.812705	33.93	23.3	10.63	39.43	0.2696	2	0.883855	0.927274	23.3	25.6	-2.3	22.3	0.1031	2	0.956025	0.807982	33.93	25.6	8.333	30.12	0.2767	2	0.849004
NSE	96.4139	289.2 - 11111	33333.3	8812.01	7252.04	0	0	100	0	8296.37	7252.04	8335	7875.94	8187.02	7368.58	8798.88	7558.19	8812.01	0.814816	7961	7811	150.6	565.2	0.2665	2	0.884494	0.450307	7811	8390	-579.2	622.4	0.9306	2	0.577687	0.020056	7961	8390	-428.6	61.62	6.954	2	0.334601
MIP-3a	2.04349	6.1 - 444	1333.33	13.4935	0	40	50	10	0	5.31607	3.84456	0	2.12979	13.4935	1.44483	1.29762	0.479949	3.31913	0.822001	4.567	5.667	-1.1	4.3	0.2558	2	0.890629	0.478025	5.667	1.7	3.967	4.583	0.8654	2	0.60399	0.071233	4.567	1.7	2.867	0.809	3.544	2	0.420157
POGLUT1	222.722	668.2 - 100000	100000	852.301	0	60	30	10	0	289.457	497.73	0	852.301	108.129	28.6002	0	0	0	0.829936	262.4	329.7	-67.27	275.6	0.2441	2	0.897552	0.335741	329.7	0	329.7	262.3	1.257	2	0.560078	0.210645	262.4	0	262.4	144.3	1.818	2	0.530545
FGF-12	7.32822	22 - 2000	2000	6.70417	0	100	0	0	0	4.73263	0	0	0	1.14847	6.70417	0	0	0	0.837677	1.9	2.6	-0.7	3.009	0.2326	2	0.904239	0.33674	2.6	0	2.6	2.074	1.253	2	0.560078	0.315139	1.9	0	1.9	1.429	1.329	2	0.530545
FGF-17	95.3251	286 - 20000	20000	60.1589	0	100	0	0	0	60.1589	0	0	0	54.5341	0	0	0	0	0.84072	25.8	18.17	7.633	33.45	0.2282	2	0.905841	0.42265	18.17	0	18.17	18.17	1	2	0.560078	0.286254	25.8	0	25.8	17.9	1.441	2	0.530545
PSMA1	118.188	354.6 - 20000	20000	285.959	0	90	10	0	0	109.703	9.87456	0	0	44.0294	43.259	0	0	0	0.848099	39.87	29.1	10.77	49.54	0.2173	2	0.912099	0.18353	29.1	0	29.1	14.55	2	2	0.560078	0.373094	39.87	0	39.87	35.03	1.138	2	0.530545
p27	33.0683	99.2 - 20000	20000	185.132	0	60	10	30	0	114.239	0	0	0	116.795	0	0	0	0	0.850453	53.6	38.93	14.67	68.57	0.2139	2	0.91294	0.42265	38.93	0	38.93	38.93	1	2	0.560078	0.247312	53.6	0	53.6	33.15	1.617	2	0.530545
IDO	493.5	1480.5 - 100000	100000	2163.2	0	80	10	10	0	398.421	303.834	0	0	0	965.369	0	0	0	0.860289	234.1	321.8	-87.73	439.7	0.1995	2	0.921795	0.42265	321.8	0	321.8	321.8	1	2	0.560078	0.190813	234.1	0	234.1	120.2	1.948	2	0.530545
Nrf2	65.2124	195.6 - 10000	10000	276.508	0	80	10	10	0	38.1011	0	0	0	66.3379	10.7922	0	0	0	0.864444	32.83	25.7	7.133	36.87	0.1935	2	0.924541	0.337336	25.7	0	25.7	20.54	1.251	2	0.560078	0.203657	32.83	0	32.83	17.63	1.862	2	0.530545
FLRT1	39.6825	119 - 10000	10000	53.4474	0	80	20	0	0	45.2463	0	0	0	53.4474	4.34019	0	0	0	0.86801	24.9	19.23	5.667	30.09	0.1883	2	0.926649	0.378172	19.23	0	19.23	17.13	1.123	2	0.560078	0.200961	24.9	0	24.9	13.25	1.879	2	0.530545
CPB1	28.7371	86.2 - 4444	13333.3	27.8471	0	100	0	0	0	24.0325	11.4448	0	26.9281	24.8059	5.74581	4.19716	4.35195	0	0.871243	21.07	19.13	1.933	10.53	0.1836	2	0.927123	0.092526	19.13	2.867	16.27	5.325	3.055	2	0.560078	0.095218	21.07	2.867	18.2	6.058	3.005	2	0.434753
Brorin	33.1072	99.3 - 20000	20000	44.6116	0	80	20	0	0	0	44.6116	0	0	15.4361	40.0548	5.29671	0	7.1039	0.873135	14.87	18.5	-3.633	20.09	0.1809	2	0.927123	0.323812	18.5	4.133	14.37	11.07	1.298	2	0.560078	0.591158	14.87	4.133	10.73	16.94	0.6336	2	0.667679
EphB3	25.8277	77.5 - 10000	10000	1504.28	0	20	10	70	0	4.82239	216.912	445.828	256.79	44.952	290.681	1384.19	1165.38	1504.28	0.873467	222.5	197.5	25	138.6	0.1804	2	0.927123	0.000674	197.5	1351	-1154	29.97	38.5	2	0.119855	0.012861	222.5	1351	-1129	129.3	8.733	2	0.306869
CD99	7.77867	23.3 - 4000	4000	87.2049	0	10	0	90	0	49.8614	49.8035	70.9343	38.5831	87.2049	33.0429	42.8969	58.3541	68.0944	0.87484	56.87	52.93	3.933	22.05	0.1784	2	0.927123	0.86581	52.93	56.47	-3.533	18.45	0.1915	2	0.917008	0.939422	56.87	56.47	0.4	4.66	0.08583	2	0.964119
uPAR	129.247	387.7 - 40000	40000	1815.11	0	60	0	40	0	1424.4	459.974	0	10.8568	1815.11	124.355	0	0	0	0.876941	791.7	650.1	141.5	807.1	0.1754	2	0.927657	0.381076	650.1	0	650.1	583.4	1.114	2	0.560078	0.129494	791.7	0	791.7	316.5	2.501	2	0.513727
HAO-1	143.669	431 - 100000	100000	740.162	0	70	10	20	0	370.45	0	0	0	499.877	0	0	0	0	0.879933	123.5	166.6	-43.13	252.2	0.171	2	0.92913	0.42265	166.6	0	166.6	166.6	1	2	0.560078	0.42265	123.5	0	123.5	123.5	1	2	0.530545
CA4	12.835	38.5 - 6666	20000	12.0848	2.91437	100	0	0	0	6.92734	12.0848	0	6.22852	7.89729	9.25917	7.85087	5.08129	9.34233	0.887339	7.3	7.8	-0.5	3.118	0.1603	2	0.935249	0.80612	7.8	7.433	0.3667	1.312	0.2795	2	0.86781	0.975786	7.3	7.433	-0.1333	3.892	0.03425	2	0.990786
Matriptase	233.11	699.3 - 100000	100000	826.761	0	70	20	10	0	433.861	0	0	0	330.556	0	0	0	0	0.890668	144.6	110.2	34.43	221.4	0.1556	2	0.937057	0.42265	110.2	0	110.2	110.2	1	2	0.560078	0.42265	144.6	0	144.6	144.6	1	2	0.530545
MDGA2	369.171	1107.5 - 200000	200000	779.582	0	80	20	0	0	351.818	325.16	0	0	779.582	0	452.593	0	0	0.896921	225.7	259.9	-34.2	233.4	0.1466	2	0.941929	0.790568	259.9	150.9	109	359.9	0.3029	2	0.860771	0.619468	225.7	150.9	74.8	128.5	0.5819	2	0.689376
CREG	202.615	607.8 - 100000	100000	454.381	0	70	30	0	0	232.273	0	0	0	349.632	0	0	0	0	0.908901	140.8	116.5	24.23	187.3	0.1294	2	0.952787	0.42265	116.5	0	116.5	116.5	1	2	0.560078	0.187569	140.8	0	140.8	71.43	1.971	2	0.530545
Kynureninase	20.4589	61.4 - 4000	4000	99.2071	0	50	20	30	0	91.0834	25.7043	0	0	99.2071	0	16.9319	0	30.3734	0.91319	38.93	33.07	5.867	47.61	0.1232	2	0.953395	0.714952	33.07	15.77	17.3	41.14	0.4206	2	0.801668	0.523468	38.93	15.77	23.17	30.22	0.7666	2	0.61682
FUT8	50.3565	151.1 - 10000	10000	326.867	0	30	50	20	0	82.5208	103.109	0	73.3136	311.062	81.1409	0	0	100.227	0.915762	170.8	155.2	15.67	131	0.1196	2	0.953395	0.341307	155.2	33.4	121.8	98.35	1.238	2	0.560078	0.092665	170.8	33.4	137.4	45.03	3.052	2	0.434753
Kallikrein 11	0.329918	1 - 400	400	480.485	0	10	0	60	30	162.354	480.485	448.911	480.062	343.618	321.765	6.822	6.9032	73.5907	0.915877	363.9	381.8	-17.9	149.9	0.1194	2	0.953395	0.03277	381.8	29.1	352.7	65.47	5.387	2	0.560078	0.070575	363.9	29.1	334.8	94	3.562	2	0.420157
CXCL14	112.983	338.9 - 11111	33333.3	270.728	0	10	90	0	0	191.631	192.352	0	137.815	270.728	209.346	178.954	161.909	141.187	0.916047	201.3	205.9	-4.633	38.89	0.1191	2	0.953395	0.418818	205.9	160.7	45.23	44.79	1.01	2	0.560078	0.175975	201.3	160.7	40.6	19.74	2.057	2	0.530545
NTB-A	299.388	898.2 - 100000	100000	426.59	0	90	10	0	0	96.3745	8.03602	0	63.6135	124.339	91.5084	0	38.3528	426.59	0.919184	100.6	93.13	7.5	65.41	0.1147	2	0.954948	0.695347	93.13	155	-61.87	136.8	0.4523	2	0.786224	0.62395	100.6	155	-54.37	94.72	0.5739	2	0.692475
LAMP2	212.307	636.9 - 100000	100000	2127.4	0	20	50	30	0	221.494	1667.42	0	2127.4	574.33	0	298.074	0	1292.3	0.925654	803.6	900.6	-96.93	919.4	0.1054	2	0.95937	0.722509	900.6	530.1	370.4	906.9	0.4085	2	0.807462	0.742312	803.6	530.1	273.5	725.1	0.3772	2	0.791619
CANT1	116.216	348.6 - 33333	100000	594.576	0	40	30	30	0	192.947	57.5675	0	0	450.064	112.334	594.576	169.7	431.123	0.927285	168.2	187.5	-19.3	187.2	0.1031	2	0.95937	0.499792	187.5	398.5	-211	258.3	0.817	2	0.617903	0.119627	168.2	398.5	-230.3	87.73	2.625	2	0.496426
Cystatin C	60.0979	180.3 - 11111	33333.3	1104.51	3.95855	10	0	90	0	462.089	628.088	650.982	575.797	604.143	578.258	1104.51	873.603	1051.36	0.928396	580.4	586.1	-5.667	55.82	0.1015	2	0.95937	0.03287	586.1	1010	-423.8	78.79	5.379	2	0.560078	0.065321	580.4	1010	-429.4	115.5	3.718	2	0.411069
OPG	3.74563	11.2 - 4000	4000	161.012	9.17397	0	20	80	0	17.9249	48.7789	25.9868	35.9093	11.1171	51.4548	151.342	161.012	20.9997	0.931583	30.9	32.83	-1.933	19.93	0.09698	2	0.96029	0.292541	32.83	111.1	-78.27	55.29	1.416	2	0.560078	0.203417	30.9	111.1	-80.2	43.04	1.863	2	0.530545
CD27 Ligand	56.8263	170.5 - 10000	10000	515.68	0	40	30	30	0	111.546	249.955	0	0	469.317	0	0	70.4995	0	0.932786	167.4	156.4	11	115.5	0.09527	2	0.96029	0.42265	156.4	23.5	132.9	132.9	1	2	0.560078	0.018209	167.4	23.5	143.9	19.69	7.309	2	0.334601
Semaphorin 6D	522.211	1566.6 - 100000	100000	2376.79	0	80	10	10	0	362.965	0	0	0	930.194	0	0	0	2376.79	0.934246	268.6	310.1	-41.47	445	0.09319	2	0.96029	0.672773	310.1	792.3	-482.2	984.6	0.4897	2	0.773675	0.539064	268.6	792.3	-523.7	712.9	0.7345	2	0.621138
Eotaxin-3	46.5744	139.7 - 2222	6666.67	112.343	0	60	40	0	0	112.343	62.2055	0	69.669	101.08	0	0	0	0	0.936018	59.07	56.93	2.133	23.53	0.09067	2	0.960411	0.196961	56.93	0	56.93	29.87	1.906	2	0.560078	0.203241	59.07	0	59.07	31.68	1.865	2	0.530545
HE4	4.20976	12.6 - 1000	1000	510.479	8.27871	0	10	90	0	404.183	240.957	446.892	510.479	407.029	196.556	158.762	106.877	43.0275	0.960133	364	371.4	-7.333	130	0.05643	2	0.983416	0.045535	371.4	102.9	268.5	59.33	4.525	2	0.560078	0.079319	364	102.9	261.1	78.28	3.336	2	0.420157
PTP1B	48.1506	144.5 - 20000	20000	24.7375	0	100	0	0	0	10.2942	12.1992	0	0	24.7375	0	0	0	0	0.96503	8.567	8.233	0.3333	6.736	0.04948	2	0.986692	0.42265	8.233	0	8.233	8.233	1	2	0.560078	0.088807	8.567	0	8.567	2.739	3.128	2	0.434677
Pax3	283.8	851.4 - 100000	100000	140.5	0	100	0	0	0	0	0	0	0	92.7916	0	0	0	0	0.968497	28.63	30.93	-2.3	51.6	0.04457	2	0.987284	0.42265	30.93	0	30.93	30.93	1	2	0.560078	0.42265	28.63	0	28.63	28.63	1	2	0.530545
GHR	9.08596	27.3 - 4000	4000	34.1509	0	40	50	10	0	18.8207	3.50036	0	19.2406	23.8424	15.0272	15.3177	0	0	0.969009	18.83	19.33	-0.5	11.4	0.04385	2	0.987284	0.13199	19.33	5.1	14.23	5.757	2.472	2	0.560078	0.311651	18.83	5.1	13.73	10.23	1.342	2	0.530545
TSP-1	544.807	1634.4 - 100000	100000	35394.5	212.877	10	0	90	0	32504.8	26429.1	31924.7	21834.5	35394.5	34297.9	30336.9	33549.5	34022.1	0.972708	30286	30509	-222.8	5769	0.03861	2	0.988745	0.57673	30509	32636	-2127	3220	0.6607	2	0.689697	0.473649	30286	32636	-2350	2684	0.8755	2	0.577116
Furin	541.558	1624.7 - 200000	200000	5778.42	0	30	20	50	0	3954.79	0	0	1377.91	2608.51	137.936	970.528	4842.02	5778.42	0.973848	1319	1375	-55.4	1497	0.037	2	0.988745	0.291012	1375	3864	-2489	1751	1.422	2	0.560078	0.456335	1319	3864	-2544	2777	0.9161	2	0.559592
CRIM1	11.7836	35.4 - 1000	1000	2849.37	0	10	0	30	60	1595.13	1089.77	0	976.701	1843.87	876.61	2692.25	2749.44	2849.37	0.992364	1228	1232	-4.333	401.3	0.0108	2	>0.999999	0.041385	1232	2764	-1531	321.6	4.762	2	0.560078	0.020988	1228	2764	-1536	226	6.793	2	0.334601
Glypican 3	167.187	501.6 - 100000	100000	310.42	0	90	10	0	0	40.8389	124.274	0	0	310.42	0	0	0	88.8751	0.996129	102.9	103.5	-0.5333	97.42	0.005474	2	>0.999999	0.60393	103.5	29.63	73.83	121	0.61	2	0.714306	0.104902	102.9	29.63	73.3	25.82	2.839	2	0.462111
IL-11	11.4809	34.4 - 2222	6666.67	6.20051	0	100	0	0	0	6.20051	0	0	0	5.14519	1.0705	0	0	1.24053	>0.999999	2.067	2.067	0	3.308	0	2	>0.999999	0.434079	2.067	0.4	1.667	1.717	0.9707	2	0.564299	0.542878	2.067	0.4	1.667	2.293	0.7269	2	0.624277
CA9	24.4848	73.5 - 10000	10000	131.543	0	70	0	30	0	0	0	0	0	0	0	100.771	94.8685	131.543		0	0	0	0				0.010648	0	109.1	-109.1	11.35	9.613	2	0.478569	0.010648	0	109.1	-109.1	11.35	9.613	2	0.290368
TFPI-2	174.223	522.7 - 100000	100000	2942.26	0	70	0	30	0	0	0	0	0	0	0	2942.26	2165.05	1824.05		0	0	0	0				0.019902	0	2310	-2310	330.9	6.982	2	0.560078	0.019902	0	2310	-2310	330.9	6.982	2	0.334601
TACE	407.897	1223.7 - 100000	100000	525.136	0	90	10	0	0	0	0	0	0	0	0	525.136	290.302	334.935		0	0	0	0				0.033493	0	383.4	-383.4	71.99	5.326	2	0.560078	0.033493	0	383.4	-383.4	71.99	5.326	2	0.368856
IL-3	11.3409	34 - 10000	10000	51.2399	0	70	10	20	0	0	0	0	0	0	0	23.3286	41.5527	51.2399		0	0	0	0				0.041924	0	38.7	-38.7	8.184	4.729	2	0.560078	0.041924	0	38.7	-38.7	8.184	4.729	2	0.375492
DcR3	318.231	954.7 - 200000	200000	2718.19	0	70	0	30	0	0	0	0	0	0	0	1389.78	1270.28	2718.19		0	0	0	0				0.060929	0	1793	-1793	464	3.864	2	0.560078	0.060929	0	1793	-1793	464	3.864	2	0.394157
AMIGO2	178.387	535.2 - 20000	20000	327.006	0	90	10	0	0	0	0	0	0	0	0	327.006	170.144	122.756		0	0	0	0				0.078798	0	206.6	-206.6	61.71	3.348	2	0.560078	0.078798	0	206.6	-206.6	61.71	3.348	2	0.420157
IGF-1R	189.519	568.6 - 100000	100000	1715.81	0	70	10	20	0	0	0	0	0	0	0	1715.81	995.56	264.857		0	0	0	0				0.141391	0	992.1	-992.1	418.8	2.369	2	0.560078	0.141391	0	992.1	-992.1	418.8	2.369	2	0.530545
IL-18 Rb	18.7075	56.1 - 6666	20000	4.07262	0	100	0	0	0	0	0	0	0	0	0	4.07262	0	3.57071		0	0	0	0				0.185219	0	2.567	-2.567	1.291	1.987	2	0.560078	0.185219	0	2.567	-2.567	1.291	1.987	2	0.530545
VAMP-2	392.579	1177.7 - 100000	100000	4853.06	0	70	10	20	0	0	0	0	0	0	0	759.501	80.8617	1472.02		0	0	0	0				0.19495	0	770.8	-770.8	401.6	1.919	2	0.560078	0.19495	0	770.8	-770.8	401.6	1.919	2	0.530545
PYY	352.127	1056.4 - 40000	40000	881.007	0	80	20	0	0	0	0	0	0	0	0	881.007	0	465.006		0	0	0	0				0.219911	0	448.7	-448.7	254.5	1.763	2	0.560078	0.219911	0	448.7	-448.7	254.5	1.763	2	0.530545
FKBP51	116.112	348.3 - 100000	100000	1531.28	0	70	10	20	0	0	0	0	0	0	0	707.626	0	1531.28		0	0	0	0				0.233718	0	746.3	-746.3	442.5	1.687	2	0.560078	0.233718	0	746.3	-746.3	442.5	1.687	2	0.530545
Semaphorin 7A	149.065	447.2 - 20000	20000	680.202	0	80	10	10	0	0	0	0	0	0	0	199.439	0	680.202		0	0	0	0				0.28355	0	293.2	-293.2	201.9	1.452	2	0.560078	0.28355	0	293.2	-293.2	201.9	1.452	2	0.530545
Adipsin	28.8119	86.4 - 20000	20000	56.9643	0	90	10	0	0	0	0	0	0	0	0	56.9643	15.9147	0		0	0	0	0				0.288753	0	24.3	-24.3	16.98	1.431	2	0.560078	0.288753	0	24.3	-24.3	16.98	1.431	2	0.530545
Procalcitonin	484.748	1454.2 - 100000	100000	3751.31	0	80	10	10	0	0	0	0	0	0	0	3751.31	971.789	0		0	0	0	0				0.296312	0	1574	-1574	1124	1.401	2	0.560078	0.296312	0	1574	-1574	1124	1.401	2	0.530545
SLITRK5	760.899	2282.7 - 100000	100000	632.472	0	100	0	0	0	0	0	0	0	0	0	86.39	0	632.472		0	0	0	0				0.349821	0	239.6	-239.6	198	1.21	2	0.560078	0.349821	0	239.6	-239.6	198	1.21	2	0.530545
LRIG3	622.648	1867.9 - 200000	200000	941.998	0	90	10	0	0	0	0	0	0	0	0	33.7105	0	941.998		0	0	0	0				0.402377	0	325.2	-325.2	308.5	1.054	2	0.560078	0.402377	0	325.2	-325.2	308.5	1.054	2	0.530545
ST8SIA1	42.7889	128.4 - 10000	10000	141.604	0	90	0	10	0	0	0	0	0	0	0	0	0	37.2626		0	0	0	0				0.42265	0	12.43	-12.43	12.43	1	2	0.560078	0.42265	0	12.43	-12.43	12.43	1	2	0.530545
PAR1	446.639	1339.9 - 100000	100000	1789.91	0	90	0	10	0	0	0	0	0	0	0	0	0	4.49782		0	0	0	0				0.42265	0	1.5	-1.5	1.5	1	2	0.560078	0.42265	0	1.5	-1.5	1.5	1	2	0.530545
OSM R beta	491.171	1473.5 - 100000	100000	2871.31	0	90	0	10	0	0	0	0	0	0	0	0	0	2871.31		0	0	0	0				0.42265	0	957.1	-957.1	957.1	1	2	0.560078	0.42265	0	957.1	-957.1	957.1	1	2	0.530545
IL-29	264.808	794.4 - 100000	100000	936.559	0	90	0	10	0	0	0	0	0	0	0	0	0	936.559		0	0	0	0				0.42265	0	312.2	-312.2	312.2	1	2	0.560078	0.42265	0	312.2	-312.2	312.2	1	2	0.530545
GLI-3	22.4	67.3 - 4000	4000	30.1	0	90	10	0	0	0	0	0	0	0	0	0	0	30.1164		0	0	0	0				0.42265	0	10.03	-10.03	10.03	1	2	0.560078	0.42265	0	10.03	-10.03	10.03	1	2	0.530545
GKN1	400.405	1201.2 - 11111	33333.3	639.799	0	90	10	0	0	0	0	0	0	0	0	0	639.799	0		0	0	0	0				0.42265	0	213.3	-213.3	213.3	1	2	0.560078	0.42265	0	213.3	-213.3	213.3	1	2	0.530545
Galanin	448.097	1344.3 - 100000	100000	470.979	0	90	10	0	0	0	0	0	0	0	0	470.979	0	0		0	0	0	0				0.42265	0	157	-157	157	1	2	0.560078	0.42265	0	157	-157	157	1	2	0.530545
CA125	395.566	1186.7 - 33333	100000	498.566	0	90	10	0	0	0	0	0	0	0	0	0	498.566	0		0	0	0	0				0.42265	0	166.2	-166.2	166.2	1	2	0.560078	0.42265	0	166.2	-166.2	166.2	1	2	0.530545
Aggrecan	118.263	354.8 - 20000	20000	177.221	0	90	10	0	0	0	0	0	0	0	0	0	0	177.221		0	0	0	0				0.42265	0	59.07	-59.07	59.07	1	2	0.560078	0.42265	0	59.07	-59.07	59.07	1	2	0.530545
TSH	228.997	687 - 20000	20000	198.823	0	100	0	0	0	0	0	0	0	0	0	198.823	0	0		0	0	0	0				0.42265	0	66.27	-66.27	66.27	1	2	0.560078	0.42265	0	66.27	-66.27	66.27	1	2	0.530545
TNF RII	24.4445	73.3 - 40000	40000	2.94807	0	100	0	0	0	0	0	0	0	0	0	0	0	2.94807		0	0	0	0				0.42265	0	0.9667	-0.9667	0.9667	1	2	0.560078	0.42265	0	0.9667	-0.9667	0.9667	1	2	0.530545
Thyroglobulin	1089.15	3267.4 - 100000	100000	823.398	0	100	0	0	0	0	0	0	0	0	0	823.398	0	0		0	0	0	0				0.42265	0	274.5	-274.5	274.5	1	2	0.560078	0.42265	0	274.5	-274.5	274.5	1	2	0.530545
TECK	75.3642	226.1 - 11111	33333.3	36.1496	0	100	0	0	0	0	0	0	0	0	0	0	0	36.1496		0	0	0	0				0.42265	0	12.03	-12.03	12.03	1	2	0.560078	0.42265	0	12.03	-12.03	12.03	1	2	0.530545
ST6GAL1	430.445	1291.3 - 100000	100000	3.74099	0	100	0	0	0	0	0	0	0	0	0	3.74099	0	0		0	0	0	0				0.42265	0	1.233	-1.233	1.233	1	2	0.560078	0.42265	0	1.233	-1.233	1.233	1	2	0.530545
NKp80	9.45039	28.4 - 1333	4000	4.01448	0	100	0	0	0	0	0	0	0	0	0	0	0	4.01448		0	0	0	0				0.42265	0	1.333	-1.333	1.333	1	2	0.560078	0.42265	0	1.333	-1.333	1.333	1	2	0.530545
Lin28	24.4263	73.3 - 4000	4000	4.58489	0	100	0	0	0	0	0	0	0	0	0	4.58489	0	0		0	0	0	0				0.42265	0	1.533	-1.533	1.533	1	2	0.560078	0.42265	0	1.533	-1.533	1.533	1	2	0.530545
LAMP	140.175	420.5 - 40000	40000	0.7324	0	100	0	0	0	0	0	0	0	0	0	0	0	0.7324		0	0	0	0				0.42265	0	0.2333	-0.2333	0.2333	1	2	0.560078	0.42265	0	0.2333	-0.2333	0.2333	1	2	0.530545
IL-16	14.62	43.9 - 5000	5000	1.42425	0	100	0	0	0	0	0	0	0	0	0	0	1.42425	0		0	0	0	0				0.42265	0	0.4667	-0.4667	0.4667	1	2	0.560078	0.42265	0	0.4667	-0.4667	0.4667	1	2	0.530545
GALNT3	125.959	377.9 - 100000	100000	80.0334	0	100	0	0	0	0	0	0	0	0	0	0	0	80.0334		0	0	0	0				0.42265	0	26.67	-26.67	26.67	1	2	0.560078	0.42265	0	26.67	-26.67	26.67	1	2	0.530545
Flt-3L	20.5282	61.6 - 2000	2000	15.3665	0	100	0	0	0	0	0	0	0	0	0	15.3665	0	0		0	0	0	0				0.42265	0	5.133	-5.133	5.133	1	2	0.560078	0.42265	0	5.133	-5.133	5.133	1	2	0.530545
FGF-5	308.873	926.6 - 100000	100000	6.75352	0	100	0	0	0	0	0	0	0	0	0	6.75352	0	0		0	0	0	0				0.42265	0	2.267	-2.267	2.267	1	2	0.560078	0.42265	0	2.267	-2.267	2.267	1	2	0.530545
FCRL2	121.594	364.8 - 40000	40000	20.9458	0	100	0	0	0	0	0	0	0	0	0	0	0	14.3886		0	0	0	0				0.42265	0	4.8	-4.8	4.8	1	2	0.560078	0.42265	0	4.8	-4.8	4.8	1	2	0.530545
FABP1	4068.24	12204.7 - 400000	400000	971.926	0	100	0	0	0	0	0	0	0	0	0	971.926	0	0		0	0	0	0				0.42265	0	324	-324	324	1	2	0.560078	0.42265	0	324	-324	324	1	2	0.530545
CEA	115.367	346.1 - 20000	20000	108.322	0	100	0	0	0	0	0	0	0	0	0	0	108.322	0		0	0	0	0				0.42265	0	36.1	-36.1	36.1	1	2	0.560078	0.42265	0	36.1	-36.1	36.1	1	2	0.530545
BLAME	451.88	1355.6 - 14814	44444.4	15.2194	0	100	0	0	0	0	0	0	0	0	0	0	0	15.2194		0	0	0	0				0.42265	0	5.067	-5.067	5.067	1	2	0.560078	0.42265	0	5.067	-5.067	5.067	1	2	0.530545
B7-H2	9.7582	29.3 - 2000	2000	5.92145	0	100	0	0	0	0	0	0	0	0	0	0	0	5.92145		0	0	0	0				0.42265	0	1.967	-1.967	1.967	1	2	0.560078	0.42265	0	1.967	-1.967	1.967	1	2	0.530545
AMSH	43.2	129.6 - 10000	10000	39.6	0	100	0	0	0	0	0	0	0	0	0	39.6051	0	0		0	0	0	0				0.42265	0	13.2	-13.2	13.2	1	2	0.560078	0.42265	0	13.2	-13.2	13.2	1	2	0.530545
Aminopeptidase LRAP	1391.78	4175.4 - 200000	200000	626.61	0	100	0	0	0	0	0	0	0	0	0	0	0	626.61		0	0	0	0				0.42265	0	208.9	-208.9	208.9	1	2	0.560078	0.42265	0	208.9	-208.9	208.9	1	2	0.530545
SALM4	32.522	97.6 - 10000	10000	151.88	0	90	0	10	0	0	0	0	0	0	0	0	0	0		0	0	0	0					0	0	0	0					0	0	0	0
METAP2	100.427	301.3 - 6666	20000	312.568	0	90	0	10	0	0	0	0	0	0	0	0	0	0		0	0	0	0					0	0	0	0					0	0	0	0
GRK5	605.058	1815.2 - 100000	100000	2219.65	0	90	0	10	0	0	0	0	0	0	0	0	0	0		0	0	0	0					0	0	0	0					0	0	0	0
Visfatin	139.625	418.9 - 40000	40000	147.829	0	90	10	0	0	0	0	0	0	0	0	0	0	0		0	0	0	0					0	0	0	0					0	0	0	0
VAMP-1	43.063	129.2 - 4444	13333.3	84.0002	0	90	10	0	0	0	0	0	0	0	0	0	0	0		0	0	0	0					0	0	0	0					0	0	0	0
Uromodulin	17.5888	52.8 - 4000	4000	18.9132	0	90	10	0	0	0	0	0	0	0	0	0	0	0		0	0	0	0					0	0	0	0					0	0	0	0
SorCS2	23.7495	71.2 - 4000	4000	59.4746	0	90	10	0	0	0	0	0	0	0	0	0	0	0		0	0	0	0					0	0	0	0					0	0	0	0
Siglec-6	25.5123	76.5 - 3333	10000	67.6328	0	90	10	0	0	0	0	0	0	0	0	0	0	0		0	0	0	0					0	0	0	0					0	0	0	0
SHP-1	232.175	696.5 - 33333	100000	364.809	0	90	10	0	0	0	0	0	0	0	0	0	0	0		0	0	0	0					0	0	0	0					0	0	0	0
PU.1	71.8856	215.7 - 10000	10000	103.113	0	90	10	0	0	0	0	0	0	0	0	0	0	0		0	0	0	0					0	0	0	0					0	0	0	0
Olfactomedin-2	86.69	260.1 - 40000	40000	111.784	0	90	10	0	0	0	0	0	0	0	0	0	0	0		0	0	0	0					0	0	0	0					0	0	0	0
Nesfatin-1	101.585	304.8 - 100000	100000	144.237	0	90	10	0	0	0	0	0	0	0	0	0	0	0		0	0	0	0					0	0	0	0					0	0	0	0
MIS RII	42.1824	126.5 - 10000	10000	53.0343	0	90	10	0	0	0	0	0	0	0	0	0	0	0		0	0	0	0					0	0	0	0					0	0	0	0
Insulin R	71.8674	215.6 - 4444	13333.3	96.045	0	90	10	0	0	0	0	0	0	0	0	0	0	0		0	0	0	0					0	0	0	0					0	0	0	0
IL-27 Ra	58.9078	176.7 - 10000	10000	105.013	0	90	10	0	0	0	0	0	0	0	0	0	0	0		0	0	0	0					0	0	0	0					0	0	0	0
HepaCAM	7	21.1 - 2000	2000	10.3	0	90	10	0	0	0	0	0	0	0	0	0	0	0		0	0	0	0					0	0	0	0					0	0	0	0
GPVI	3.41546	10.2 - 1000	1000	9.65277	0	90	10	0	0	0	0	0	0	0	0	0	0	0		0	0	0	0					0	0	0	0					0	0	0	0
Ficolin-1	33.6	100.9 - 10000	10000	54.6	0	90	10	0	0	0	0	0	0	0	0	0	0	0		0	0	0	0					0	0	0	0					0	0	0	0
FGF-3	295.55	886.6 - 100000	100000	605.942	0	90	10	0	0	0	0	0	0	0	0	0	0	0		0	0	0	0					0	0	0	0					0	0	0	0
FAS L	5.75338	17.3 - 2000	2000	13.7687	0	90	10	0	0	0	0	0	0	0	0	0	0	0		0	0	0	0					0	0	0	0					0	0	0	0
CLEC10A	226.149	678.4 - 10000	10000	476.751	0	90	10	0	0	0	0	0	0	0	0	0	0	0		0	0	0	0					0	0	0	0					0	0	0	0
Biglycan	36.1623	108.5 - 10000	10000	64.5645	0	90	10	0	0	0	0	0	0	0	0	0	0	0		0	0	0	0					0	0	0	0					0	0	0	0
Arginase 1	55.6834	167.1 - 10000	10000	130.502	0	90	10	0	0	0	0	0	0	0	0	0	0	0		0	0	0	0					0	0	0	0					0	0	0	0
XIAP	179.329	538 - 10000	10000	0	0	100	0	0	0	0	0	0	0	0	0	0	0	0		0	0	0	0					0	0	0	0					0	0	0	0
XEDAR	37.0741	111.2 - 10000	10000	0	0	100	0	0	0	0	0	0	0	0	0	0	0	0		0	0	0	0					0	0	0	0					0	0	0	0
VCAM-1	311.51	934.5 - 200000	200000	0	0	100	0	0	0	0	0	0	0	0	0	0	0	0		0	0	0	0					0	0	0	0					0	0	0	0
ULBP-3	52.5323	157.6 - 10000	10000	0	0	100	0	0	0	0	0	0	0	0	0	0	0	0		0	0	0	0					0	0	0	0					0	0	0	0
ULBP-2	21.4633	64.4 - 4000	4000	0	0	100	0	0	0	0	0	0	0	0	0	0	0	0		0	0	0	0					0	0	0	0					0	0	0	0
Ubiquitin+1	325.766	977.3 - 100000	100000	0	0	100	0	0	0	0	0	0	0	0	0	0	0	0		0	0	0	0					0	0	0	0					0	0	0	0
TWEAK R	87.9072	263.7 - 20000	20000	0	0	100	0	0	0	0	0	0	0	0	0	0	0	0		0	0	0	0					0	0	0	0					0	0	0	0
TWEAK	208.083	624.2 - 100000	100000	0	0	100	0	0	0	0	0	0	0	0	0	0	0	0		0	0	0	0					0	0	0	0					0	0	0	0
Trypsin 3	3.70399	11.1 - 2000	2000	0	0	100	0	0	0	0	0	0	0	0	0	0	0	0		0	0	0	0					0	0	0	0					0	0	0	0
Trypsin 1	1627.6	4882.8 - 100000	100000	0	0	100	0	0	0	0	0	0	0	0	0	0	0	0		0	0	0	0					0	0	0	0					0	0	0	0
TROY	120.586	361.8 - 40000	40000	0	0	100	0	0	0	0	0	0	0	0	0	0	0	0		0	0	0	0					0	0	0	0					0	0	0	0
Troponin I	773.159	2319.5 - 200000	200000	0	0	100	0	0	0	0	0	0	0	0	0	0	0	0		0	0	0	0					0	0	0	0					0	0	0	0
TREML1	13.1	39.4 - 4000	4000	9.6	0	100	0	0	0	0	0	0	0	0	0	0	0	0		0	0	0	0					0	0	0	0					0	0	0	0
TREM-1	44.9888	135 - 20000	20000	0	0	100	0	0	0	0	0	0	0	0	0	0	0	0		0	0	0	0					0	0	0	0					0	0	0	0
TRANCE	126.736	380.2 - 40000	40000	0	0	100	0	0	0	0	0	0	0	0	0	0	0	0		0	0	0	0					0	0	0	0					0	0	0	0
TRAIL R4	25.6197	76.9 - 8000	8000	0	0	100	0	0	0	0	0	0	0	0	0	0	0	0		0	0	0	0					0	0	0	0					0	0	0	0
TRAIL R3	5.7822	17.3 - 5000	5000	0	0	100	0	0	0	0	0	0	0	0	0	0	0	0		0	0	0	0					0	0	0	0					0	0	0	0
TRAIL R2	19.5013	58.5 - 4000	4000	0	0	100	0	0	0	0	0	0	0	0	0	0	0	0		0	0	0	0					0	0	0	0					0	0	0	0
TRAIL R1	27.7394	83.2 - 10000	10000	0	0	100	0	0	0	0	0	0	0	0	0	0	0	0		0	0	0	0					0	0	0	0					0	0	0	0
TPO	176.292	528.9 - 66666	200000	0	0	100	0	0	0	0	0	0	0	0	0	0	0	0		0	0	0	0					0	0	0	0					0	0	0	0
TMEFF1	106.121	318.4 - 20000	20000	0	0	100	0	0	0	0	0	0	0	0	0	0	0	0		0	0	0	0					0	0	0	0					0	0	0	0
TLR3	20.7745	62.3 - 1000	1000	5.48568	0	100	0	0	0	0	0	0	0	0	0	0	0	0		0	0	0	0					0	0	0	0					0	0	0	0
TIM-1	27.4689	82.4 - 10000	10000	0	0	100	0	0	0	0	0	0	0	0	0	0	0	0		0	0	0	0					0	0	0	0					0	0	0	0
Tie-2	27.6719	83 - 10000	10000	0	0	100	0	0	0	0	0	0	0	0	0	0	0	0		0	0	0	0					0	0	0	0					0	0	0	0
Tie-1	53.6939	161.1 - 10000	10000	0	0	100	0	0	0	0	0	0	0	0	0	0	0	0		0	0	0	0					0	0	0	0					0	0	0	0
THSD1	748.596	2245.8 - 66666	200000	0	0	100	0	0	0	0	0	0	0	0	0	0	0	0		0	0	0	0					0	0	0	0					0	0	0	0
Thrombomodulin	109.036	327.1 - 11111	33333.3	0	0	100	0	0	0	0	0	0	0	0	0	0	0	0		0	0	0	0					0	0	0	0					0	0	0	0
TGM3	16.8	50.4 - 4000	4000	0	0	100	0	0	0	0	0	0	0	0	0	0	0	0		0	0	0	0					0	0	0	0					0	0	0	0
TGFb1	1164.03	3492.1 - 100000	100000	0	0	100	0	0	0	0	0	0	0	0	0	0	0	0		0	0	0	0					0	0	0	0					0	0	0	0
TGFb RIII	46.9467	140.8 - 20000	20000	4.72705	0	100	0	0	0	0	0	0	0	0	0	0	0	0		0	0	0	0					0	0	0	0					0	0	0	0
TFF3	133.704	401.1 - 100000	100000	0	0	100	0	0	0	0	0	0	0	0	0	0	0	0		0	0	0	0					0	0	0	0					0	0	0	0
TC-PTP	449	1346.9 - 100000	100000	0	0	100	0	0	0	0	0	0	0	0	0	0	0	0		0	0	0	0					0	0	0	0					0	0	0	0
Syntaxin 4	77.3367	232 - 1481	4444.44	0	0	100	0	0	0	0	0	0	0	0	0	0	0	0		0	0	0	0					0	0	0	0					0	0	0	0
Syndecan-3	461.857	1385.6 - 100000	100000	0	0	100	0	0	0	0	0	0	0	0	0	0	0	0		0	0	0	0					0	0	0	0					0	0	0	0
SULT2A1	835.674	2507 - 100000	100000	0	0	100	0	0	0	0	0	0	0	0	0	0	0	0		0	0	0	0					0	0	0	0					0	0	0	0
ST2	12.333	37 - 4000	4000	0	0	100	0	0	0	0	0	0	0	0	0	0	0	0		0	0	0	0					0	0	0	0					0	0	0	0
SREC-II	692.47	2077.4 - 20000	20000	0	0	100	0	0	0	0	0	0	0	0	0	0	0	0		0	0	0	0					0	0	0	0					0	0	0	0
SR-AI	181.687	545.1 - 20000	20000	0	0	100	0	0	0	0	0	0	0	0	0	0	0	0		0	0	0	0					0	0	0	0					0	0	0	0
SOX15	2.40941	7.2 - 1000	1000	0	0	100	0	0	0	0	0	0	0	0	0	0	0	0		0	0	0	0					0	0	0	0					0	0	0	0
SOST	123.558	370.7 - 13333	40000	0	0	100	0	0	0	0	0	0	0	0	0	0	0	0		0	0	0	0					0	0	0	0					0	0	0	0
Sortilin	440.656	1322 - 100000	100000	0	0	100	0	0	0	0	0	0	0	0	0	0	0	0		0	0	0	0					0	0	0	0					0	0	0	0
SorCS3	279.672	839 - 100000	100000	0	0	100	0	0	0	0	0	0	0	0	0	0	0	0		0	0	0	0					0	0	0	0					0	0	0	0
SorCS1	137.274	411.8 - 100000	100000	0	0	100	0	0	0	0	0	0	0	0	0	0	0	0		0	0	0	0					0	0	0	0					0	0	0	0
SIRP alpha	4.98183	14.9 - 1000	1000	0	0	100	0	0	0	0	0	0	0	0	0	0	0	0		0	0	0	0					0	0	0	0					0	0	0	0
Siglec-9	105.763	317.3 - 4444	13333.3	0	0	100	0	0	0	0	0	0	0	0	0	0	0	0		0	0	0	0					0	0	0	0					0	0	0	0
Siglec-7	7.78728	23.4 - 2000	2000	0	0	100	0	0	0	0	0	0	0	0	0	0	0	0		0	0	0	0					0	0	0	0					0	0	0	0
Siglec-5	40.1593	120.5 - 10000	10000	0	0	100	0	0	0	0	0	0	0	0	0	0	0	0		0	0	0	0					0	0	0	0					0	0	0	0
Siglec-2	22.436	67.3 - 10000	10000	0	0	100	0	0	0	0	0	0	0	0	0	0	0	0		0	0	0	0					0	0	0	0					0	0	0	0
SIGIRR	283.5	850.5 - 100000	100000	0	0	100	0	0	0	0	0	0	0	0	0	0	0	0		0	0	0	0					0	0	0	0					0	0	0	0
Shh-N	29.6242	88.9 - 4444	13333.3	0	0	100	0	0	0	0	0	0	0	0	0	0	0	0		0	0	0	0					0	0	0	0					0	0	0	0
Semaphorin 6B	234.958	704.9 - 10000	10000	0	0	100	0	0	0	0	0	0	0	0	0	0	0	0		0	0	0	0					0	0	0	0					0	0	0	0
Semaphorin 4D	305.7	917.1 - 100000	100000	24.2	0	100	0	0	0	0	0	0	0	0	0	0	0	0		0	0	0	0					0	0	0	0					0	0	0	0
SDF-1b	19.221	57.7 - 4444	13333.3	0	0	100	0	0	0	0	0	0	0	0	0	0	0	0		0	0	0	0					0	0	0	0					0	0	0	0
SCCA2	194.181	582.5 - 40000	40000	0	0	100	0	0	0	0	0	0	0	0	0	0	0	0		0	0	0	0					0	0	0	0					0	0	0	0
S100A8	8.53448	25.6 - 10000	10000	0	0	100	0	0	0	0	0	0	0	0	0	0	0	0		0	0	0	0					0	0	0	0					0	0	0	0
ROR2	6.18344	18.6 - 2000	2000	0	0	100	0	0	0	0	0	0	0	0	0	0	0	0		0	0	0	0					0	0	0	0					0	0	0	0
ROBO3	8.31446	24.9 - 2000	2000	0	0	100	0	0	0	0	0	0	0	0	0	0	0	0		0	0	0	0					0	0	0	0					0	0	0	0
ROBO2	253.913	761.7 - 10000	10000	0	0	100	0	0	0	0	0	0	0	0	0	0	0	0		0	0	0	0					0	0	0	0					0	0	0	0
RGM-C	220.465	661.4 - 100000	100000	1.00146	0	100	0	0	0	0	0	0	0	0	0	0	0	0		0	0	0	0					0	0	0	0					0	0	0	0
RGM-B	143.188	429.6 - 100000	100000	0	0	100	0	0	0	0	0	0	0	0	0	0	0	0		0	0	0	0					0	0	0	0					0	0	0	0
RGM-A	85.2175	255.7 - 20000	20000	8.30971	0	100	0	0	0	0	0	0	0	0	0	0	0	0		0	0	0	0					0	0	0	0					0	0	0	0
Ret	176.104	528.3 - 40000	40000	64.356	0	100	0	0	0	0	0	0	0	0	0	0	0	0		0	0	0	0					0	0	0	0					0	0	0	0
Resistin	197.827	593.5 - 20000	20000	0	0	100	0	0	0	0	0	0	0	0	0	0	0	0		0	0	0	0					0	0	0	0					0	0	0	0
Renin	9.80288	29.4 - 3333	10000	0	0	100	0	0	0	0	0	0	0	0	0	0	0	0		0	0	0	0					0	0	0	0					0	0	0	0
Reg1B	68.1393	204.4 - 10000	10000	0	0	100	0	0	0	0	0	0	0	0	0	0	0	0		0	0	0	0					0	0	0	0					0	0	0	0
RCOR1	10.7245	32.2 - 3333	10000	1.02284	0	100	0	0	0	0	0	0	0	0	0	0	0	0		0	0	0	0					0	0	0	0					0	0	0	0
RANK	298.517	895.6 - 100000	100000	0	0	100	0	0	0	0	0	0	0	0	0	0	0	0		0	0	0	0					0	0	0	0					0	0	0	0
RalA	134.707	404.1 - 40000	40000	0	0	100	0	0	0	0	0	0	0	0	0	0	0	0		0	0	0	0					0	0	0	0					0	0	0	0
RAGE	13.0459	39.1 - 10000	10000	0	0	100	0	0	0	0	0	0	0	0	0	0	0	0		0	0	0	0					0	0	0	0					0	0	0	0
PTH	76.6279	229.9 - 2222	6666.67	0	0	100	0	0	0	0	0	0	0	0	0	0	0	0		0	0	0	0					0	0	0	0					0	0	0	0
PSA-free	177.063	531.2 - 20000	20000	0	0	100	0	0	0	0	0	0	0	0	0	0	0	0		0	0	0	0					0	0	0	0					0	0	0	0
PRX2	80.6784	242 - 20000	20000	0	0	100	0	0	0	0	0	0	0	0	0	0	0	0		0	0	0	0					0	0	0	0					0	0	0	0
Prostasin	52.8115	158.4 - 20000	20000	0	0	100	0	0	0	0	0	0	0	0	0	0	0	0		0	0	0	0					0	0	0	0					0	0	0	0
Prolactin	1001.55	3004.7 - 400000	400000	0	0	100	0	0	0	0	0	0	0	0	0	0	0	0		0	0	0	0					0	0	0	0					0	0	0	0
proGRP	203.886	611.7 - 100000	100000	0	0	100	0	0	0	0	0	0	0	0	0	0	0	0		0	0	0	0					0	0	0	0					0	0	0	0
Presenilin 1	25.6418	76.9 - 10000	10000	0	0	100	0	0	0	0	0	0	0	0	0	0	0	0		0	0	0	0					0	0	0	0					0	0	0	0
PP	285.82	857.5 - 100000	100000	0	0	100	0	0	0	0	0	0	0	0	0	0	0	0		0	0	0	0					0	0	0	0					0	0	0	0
Plexin D1	1177.68	3533 - 200000	200000	0	0	100	0	0	0	0	0	0	0	0	0	0	0	0		0	0	0	0					0	0	0	0					0	0	0	0
Persephin	623.025	1869.1 - 100000	100000	0	0	100	0	0	0	0	0	0	0	0	0	0	0	0		0	0	0	0					0	0	0	0					0	0	0	0
Pepsinogen II	84.6533	254 - 10000	10000	0	0	100	0	0	0	0	0	0	0	0	0	0	0	0		0	0	0	0					0	0	0	0					0	0	0	0
Pepsinogen I	59.0775	177.2 - 20000	20000	0	0	100	0	0	0	0	0	0	0	0	0	0	0	0		0	0	0	0					0	0	0	0					0	0	0	0
PECAM-1	86.5942	259.8 - 20000	20000	0	0	100	0	0	0	0	0	0	0	0	0	0	0	0		0	0	0	0					0	0	0	0					0	0	0	0
PDGF Rb	660.523	1981.6 - 100000	100000	0	0	100	0	0	0	0	0	0	0	0	0	0	0	0		0	0	0	0					0	0	0	0					0	0	0	0
PD-1	11.4689	34.4 - 4000	4000	0	0	100	0	0	0	0	0	0	0	0	0	0	0	0		0	0	0	0					0	0	0	0					0	0	0	0
Pappalysin-2	44.0611	132.2 - 20000	20000	0	0	100	0	0	0	0	0	0	0	0	0	0	0	0		0	0	0	0					0	0	0	0					0	0	0	0
OX40 Ligand	180.191	540.6 - 40000	40000	0	0	100	0	0	0	0	0	0	0	0	0	0	0	0		0	0	0	0					0	0	0	0					0	0	0	0
OX40	56.5061	169.5 - 20000	20000	0	0	100	0	0	0	0	0	0	0	0	0	0	0	0		0	0	0	0					0	0	0	0					0	0	0	0
Osteoadherin	10.1263	30.4 - 2000	2000	0	0	100	0	0	0	0	0	0	0	0	0	0	0	0		0	0	0	0					0	0	0	0					0	0	0	0
OSCAR	892.074	2676.2 - 200000	200000	0	0	100	0	0	0	0	0	0	0	0	0	0	0	0		0	0	0	0					0	0	0	0					0	0	0	0
Olig2	568	1704.1 - 100000	100000	173.4	0	100	0	0	0	0	0	0	0	0	0	0	0	0		0	0	0	0					0	0	0	0					0	0	0	0
NUDT5	220	660 - 100000	100000	0	0	100	0	0	0	0	0	0	0	0	0	0	0	0		0	0	0	0					0	0	0	0					0	0	0	0
NrCAM	36.2499	108.7 - 20000	20000	0	0	100	0	0	0	0	0	0	0	0	0	0	0	0		0	0	0	0					0	0	0	0					0	0	0	0
Nogo-A	5.77499	17.3 - 1000	1000	0	0	100	0	0	0	0	0	0	0	0	0	0	0	0		0	0	0	0					0	0	0	0					0	0	0	0
NKp46	4.63452	13.9 - 2000	2000	0	0	100	0	0	0	0	0	0	0	0	0	0	0	0		0	0	0	0					0	0	0	0					0	0	0	0
Neuroglycan C	113.365	340.1 - 11111	33333.3	0	0	100	0	0	0	0	0	0	0	0	0	0	0	0		0	0	0	0					0	0	0	0					0	0	0	0
Neurexin 3 beta	13.5958	40.8 - 4000	4000	3.3997	0	100	0	0	0	0	0	0	0	0	0	0	0	0		0	0	0	0					0	0	0	0					0	0	0	0
Nestin	81.142	243.4 - 20000	20000	26.6037	0	100	0	0	0	0	0	0	0	0	0	0	0	0		0	0	0	0					0	0	0	0					0	0	0	0
Neprilysin-2	675.239	2025.7 - 100000	100000	0	0	100	0	0	0	0	0	0	0	0	0	0	0	0		0	0	0	0					0	0	0	0					0	0	0	0
Neprilysin	35.0519	105.2 - 20000	20000	0	0	100	0	0	0	0	0	0	0	0	0	0	0	0		0	0	0	0					0	0	0	0					0	0	0	0
Nectin-4	140.22	420.7 - 20000	20000	0	0	100	0	0	0	0	0	0	0	0	0	0	0	0		0	0	0	0					0	0	0	0					0	0	0	0
NCK1	570.866	1712.6 - 33333	100000	0	0	100	0	0	0	0	0	0	0	0	0	0	0	0		0	0	0	0					0	0	0	0					0	0	0	0
N-Cadherin	203.359	610.1 - 100000	100000	0	0	100	0	0	0	0	0	0	0	0	0	0	0	0		0	0	0	0					0	0	0	0					0	0	0	0
MSP	335.77	1007.3 - 11111	33333.3	0	0	100	0	0	0	0	0	0	0	0	0	0	0	0		0	0	0	0					0	0	0	0					0	0	0	0
MMP-8	41.7114	125.1 - 10000	10000	0	0	100	0	0	0	0	0	0	0	0	0	0	0	0		0	0	0	0					0	0	0	0					0	0	0	0
MIP-1d	4.41223	13.2 - 3333	10000	0.625277	0	100	0	0	0	0	0	0	0	0	0	0	0	0		0	0	0	0					0	0	0	0					0	0	0	0
MFRP	189.673	569 - 40000	40000	0	0	100	0	0	0	0	0	0	0	0	0	0	0	0		0	0	0	0					0	0	0	0					0	0	0	0
Mer	96.5641	289.7 - 10000	10000	0	0	100	0	0	0	0	0	0	0	0	0	0	0	0		0	0	0	0					0	0	0	0					0	0	0	0
MeprinA	535.23	1605.7 - 100000	100000	0	0	100	0	0	0	0	0	0	0	0	0	0	0	0		0	0	0	0					0	0	0	0					0	0	0	0
MEPE	97.1092	291.3 - 22222	66666.7	0	0	100	0	0	0	0	0	0	0	0	0	0	0	0		0	0	0	0					0	0	0	0					0	0	0	0
MEP1B	137.734	413.2 - 40000	40000	0	0	100	0	0	0	0	0	0	0	0	0	0	0	0		0	0	0	0					0	0	0	0					0	0	0	0
MDM2	106.901	320.7 - 6666	20000	0	0	100	0	0	0	0	0	0	0	0	0	0	0	0		0	0	0	0					0	0	0	0					0	0	0	0
MDGA1	44.4936	133.5 - 10000	10000	11.1418	0	100	0	0	0	0	0	0	0	0	0	0	0	0		0	0	0	0					0	0	0	0					0	0	0	0
Mcl-1	77.9209	233.8 - 10000	10000	0	0	100	0	0	0	0	0	0	0	0	0	0	0	0		0	0	0	0					0	0	0	0					0	0	0	0
MBL	1.58789	4.8 - 1000	1000	0.0129748	0	100	0	0	0	0.0129748	0	0	0	0	0	0	0	0		0	0	0	0					0	0	0	0					0	0	0	0
Marapsin	43.5918	130.8 - 20000	20000	0	0	100	0	0	0	0	0	0	0	0	0	0	0	0		0	0	0	0					0	0	0	0					0	0	0	0
LYVE-1	2.47098	7.4 - 2000	2000	0	0	100	0	0	0	0	0	0	0	0	0	0	0	0		0	0	0	0					0	0	0	0					0	0	0	0
LRRTM4	8.15249	24.5 - 2000	2000	0	0	100	0	0	0	0	0	0	0	0	0	0	0	0		0	0	0	0					0	0	0	0					0	0	0	0
LRP-6	630.667	1892 - 200000	200000	0	0	100	0	0	0	0	0	0	0	0	0	0	0	0		0	0	0	0					0	0	0	0					0	0	0	0
LIMPII	17.2354	51.7 - 4000	4000	0	0	100	0	0	0	0	0	0	0	0	0	0	0	0		0	0	0	0					0	0	0	0					0	0	0	0
LILRB4	143.97	431.9 - 40000	40000	0	0	100	0	0	0	0	0	0	0	0	0	0	0	0		0	0	0	0					0	0	0	0					0	0	0	0
LIF R alpha	26.0886	78.3 - 10000	10000	10.468	0	100	0	0	0	0	0	0	0	0	0	0	0	0		0	0	0	0					0	0	0	0					0	0	0	0
LH	100.892	302.7 - 10000	10000	0	0	100	0	0	0	0	0	0	0	0	0	0	0	0		0	0	0	0					0	0	0	0					0	0	0	0
Leptin R	188.983	566.9 - 100000	100000	0	0	100	0	0	0	0	0	0	0	0	0	0	0	0		0	0	0	0					0	0	0	0					0	0	0	0
Layilin	49.188	147.6 - 10000	10000	0	0	100	0	0	0	0	0	0	0	0	0	0	0	0		0	0	0	0					0	0	0	0					0	0	0	0
Langerin	137.261	411.8 - 40000	40000	0	0	100	0	0	0	0	0	0	0	0	0	0	0	0		0	0	0	0					0	0	0	0					0	0	0	0
L1CAM-2	1246.12	3738.4 - 200000	200000	0	0	100	0	0	0	0	0	0	0	0	0	0	0	0		0	0	0	0					0	0	0	0					0	0	0	0
L-Selectin	424.224	1272.7 - 100000	100000	0	0	100	0	0	0	0	0	0	0	0	0	0	0	0		0	0	0	0					0	0	0	0					0	0	0	0
KLF4	247.385	742.2 - 20000	20000	0	0	100	0	0	0	0	0	0	0	0	0	0	0	0		0	0	0	0					0	0	0	0					0	0	0	0
Jagged 2	170.857	512.6 - 40000	40000	112.606	0	100	0	0	0	0	0	0	0	0	0	0	0	0		0	0	0	0					0	0	0	0					0	0	0	0
Integrin alpha 5	1863.16	5589.5 - 66666	200000	0	0	100	0	0	0	0	0	0	0	0	0	0	0	0		0	0	0	0					0	0	0	0					0	0	0	0
Integrin alpha 1	386.22	1158.7 - 30000	30000	0	0	100	0	0	0	0	0	0	0	0	0	0	0	0		0	0	0	0					0	0	0	0					0	0	0	0
Inhibin A	155.791	467.4 - 40000	40000	0	0	100	0	0	0	0	0	0	0	0	0	0	0	0		0	0	0	0					0	0	0	0					0	0	0	0
ILT2	3.42881	10.3 - 1000	1000	0	0	100	0	0	0	0	0	0	0	0	0	0	0	0		0	0	0	0					0	0	0	0					0	0	0	0
IL-9	639.143	1917.4 - 200000	200000	0	0	100	0	0	0	0	0	0	0	0	0	0	0	0		0	0	0	0					0	0	0	0					0	0	0	0
IL-5 Ra	905.963	2717.9 - 400000	400000	0	0	100	0	0	0	0	0	0	0	0	0	0	0	0		0	0	0	0					0	0	0	0					0	0	0	0
IL-4	2.10038	6.3 - 2000	2000	0	0	100	0	0	0	0	0	0	0	0	0	0	0	0		0	0	0	0					0	0	0	0					0	0	0	0
IL-32 alpha	13.0694	39.2 - 4000	4000	0	0	100	0	0	0	0	0	0	0	0	0	0	0	0		0	0	0	0					0	0	0	0					0	0	0	0
IL-24	72.4801	217.4 - 100000	100000	0	0	100	0	0	0	0	0	0	0	0	0	0	0	0		0	0	0	0					0	0	0	0					0	0	0	0
IL-20 Ra	735.111	2205.3 - 100000	100000	0	0	100	0	0	0	0	0	0	0	0	0	0	0	0		0	0	0	0					0	0	0	0					0	0	0	0
IL-20	27.0119	81 - 100000	100000	1.13446	0	100	0	0	0	0	0	0	0	0	0	0	0	0		0	0	0	0					0	0	0	0					0	0	0	0
IL-2 Rb	106.343	319 - 100000	100000	0	0	100	0	0	0	0	0	0	0	0	0	0	0	0		0	0	0	0					0	0	0	0					0	0	0	0
IL-2 Ra	16.1464	48.4 - 10000	10000	0	0	100	0	0	0	0	0	0	0	0	0	0	0	0		0	0	0	0					0	0	0	0					0	0	0	0
IL-18	32.5094	97.5 - 40000	40000	0	0	100	0	0	0	0	0	0	0	0	0	0	0	0		0	0	0	0					0	0	0	0					0	0	0	0
IL-17R	26.6638	80 - 10000	10000	0	0	100	0	0	0	0	0	0	0	0	0	0	0	0		0	0	0	0					0	0	0	0					0	0	0	0
IL-17E	73.4096	220.2 - 40000	40000	0	0	100	0	0	0	0	0	0	0	0	0	0	0	0		0	0	0	0					0	0	0	0					0	0	0	0
IL-17B	18.564	55.7 - 40000	40000	4.03009	0	100	0	0	0	0	0	0	0	0	0	0	0	0		0	0	0	0					0	0	0	0					0	0	0	0
IL-17	3.37892	10.1 - 444	1333.33	0	0	100	0	0	0	0	0	0	0	0	0	0	0	0		0	0	0	0					0	0	0	0					0	0	0	0
IL-15 R	10.6796	32 - 2000	2000	0	0	100	0	0	0	0	0	0	0	0	0	0	0	0		0	0	0	0					0	0	0	0					0	0	0	0
IL-15	10.9787	32.9 - 4000	4000	0	0	100	0	0	0	0	0	0	0	0	0	0	0	0		0	0	0	0					0	0	0	0					0	0	0	0
IL-13 R1	33.1884	99.6 - 10000	10000	0	0	100	0	0	0	0	0	0	0	0	0	0	0	0		0	0	0	0					0	0	0	0					0	0	0	0
IL-12p70	0.380894	1.1 - 500	500	0	0	100	0	0	0	0	0	0	0	0	0	0	0	0		0	0	0	0					0	0	0	0					0	0	0	0
IL-10 Rb	16.2477	48.7 - 4000	4000	0	0	100	0	0	0	0	0	0	0	0	0	0	0	0		0	0	0	0					0	0	0	0					0	0	0	0
IL-10 Ra	1012.96	3038.9 - 200000	200000	0	0	100	0	0	0	0	0	0	0	0	0	0	0	0		0	0	0	0					0	0	0	0					0	0	0	0
IL-1 RII	38.2651	114.8 - 20000	20000	0	0	100	0	0	0	0	0	0	0	0	0	0	0	0		0	0	0	0					0	0	0	0					0	0	0	0
IL-1 R6	351.572	1054.7 - 100000	100000	0	0	100	0	0	0	0	0	0	0	0	0	0	0	0		0	0	0	0					0	0	0	0					0	0	0	0
IL-1 R5	1.9877	6 - 1000	1000	0.566092	0	100	0	0	0	0	0	0	0	0	0	0	0	0		0	0	0	0					0	0	0	0					0	0	0	0
IL-1 R3	35.0634	105.2 - 10000	10000	0	0	100	0	0	0	0	0	0	0	0	0	0	0	0		0	0	0	0					0	0	0	0					0	0	0	0
IL-1 F9	1061.72	3185.2 - 100000	100000	0	0	100	0	0	0	0	0	0	0	0	0	0	0	0		0	0	0	0					0	0	0	0					0	0	0	0
IL-1 F5	178.569	535.7 - 200000	200000	14.8804	0	100	0	0	0	0	0	0	0	0	0	0	0	0		0	0	0	0					0	0	0	0					0	0	0	0
IL-1 F10	901.413	2704.2 - 200000	200000	0	0	100	0	0	0	0	0	0	0	0	0	0	0	0		0	0	0	0					0	0	0	0					0	0	0	0
IGF-2R	76.5887	229.8 - 20000	20000	0	0	100	0	0	0	0	0	0	0	0	0	0	0	0		0	0	0	0					0	0	0	0					0	0	0	0
IGF-2	391.967	1175.9 - 100000	100000	0	0	100	0	0	0	0	0	0	0	0	0	0	0	0		0	0	0	0					0	0	0	0					0	0	0	0
IFN-gamma R1	5.80106	17.4 - 1000	1000	0	0	100	0	0	0	0	0	0	0	0	0	0	0	0		0	0	0	0					0	0	0	0					0	0	0	0
ICAM-3	25.5121	76.5 - 100000	100000	0	0	100	0	0	0	0	0	0	0	0	0	0	0	0		0	0	0	0					0	0	0	0					0	0	0	0
I-309	5.27425	15.8 - 1333	4000	0	0	100	0	0	0	0	0	0	0	0	0	0	0	0		0	0	0	0					0	0	0	0					0	0	0	0
HVEM	35.6183	106.9 - 40000	40000	0	0	100	0	0	0	0	0	0	0	0	0	0	0	0		0	0	0	0					0	0	0	0					0	0	0	0
Hepsin	25.5299	76.6 - 10000	10000	4.9932	0	100	0	0	0	0	0	0	0	0	0	0	0	0		0	0	0	0					0	0	0	0					0	0	0	0
hCGb	182.842	548.5 - 20000	20000	0	0	100	0	0	0	0	0	0	0	0	0	0	0	0		0	0	0	0					0	0	0	0					0	0	0	0
HB-EGF	8.41808	25.3 - 3333	10000	0	0	100	0	0	0	0	0	0	0	0	0	0	0	0		0	0	0	0					0	0	0	0					0	0	0	0
Granulysin	31.116	93.3 - 4000	4000	0	0	100	0	0	0	0	0	0	0	0	0	0	0	0		0	0	0	0					0	0	0	0					0	0	0	0
GPR111	41.8787	125.6 - 20000	20000	0	0	100	0	0	0	0	0	0	0	0	0	0	0	0		0	0	0	0					0	0	0	0					0	0	0	0
gp130	142.503	427.5 - 80000	80000	19.8086	0	100	0	0	0	0	0	0	0	0	0	0	0	0		0	0	0	0					0	0	0	0					0	0	0	0
GM-CSF Ra	385.668	1157 - 100000	100000	0	0	100	0	0	0	0	0	0	0	0	0	0	0	0		0	0	0	0					0	0	0	0					0	0	0	0
Glypican 5	74.4067	223.2 - 10000	10000	0	0	100	0	0	0	0	0	0	0	0	0	0	0	0		0	0	0	0					0	0	0	0					0	0	0	0
Glypican 2	1443.03	4329.1 - 100000	100000	0	0	100	0	0	0	0	0	0	0	0	0	0	0	0		0	0	0	0					0	0	0	0					0	0	0	0
GLP-1	68.4543	205.4 - 20000	20000	0	0	100	0	0	0	0	0	0	0	0	0	0	0	0		0	0	0	0					0	0	0	0					0	0	0	0
GITR L	505.118	1515.4 - 66666	200000	0	0	100	0	0	0	0	0	0	0	0	0	0	0	0		0	0	0	0					0	0	0	0					0	0	0	0
GITR	38.0147	114 - 10000	10000	0	0	100	0	0	0	0	0	0	0	0	0	0	0	0		0	0	0	0					0	0	0	0					0	0	0	0
GIF	70.8939	212.7 - 3703	11111.1	0	0	100	0	0	0	0	0	0	0	0	0	0	0	0		0	0	0	0					0	0	0	0					0	0	0	0
GDF-8	338.107	1014.3 - 33333	100000	79.6425	0	100	0	0	0	0	0	0	0	0	0	0	0	0		0	0	0	0					0	0	0	0					0	0	0	0
GATA-5	50.8	152.3 - 20000	20000	0	0	100	0	0	0	0	0	0	0	0	0	0	0	0		0	0	0	0					0	0	0	0					0	0	0	0
GASP-1	11.2854	33.9 - 2000	2000	0	0	100	0	0	0	0	0	0	0	0	0	0	0	0		0	0	0	0					0	0	0	0					0	0	0	0
Gas6	10.8391	32.5 - 4000	4000	0	0	100	0	0	0	0	0	0	0	0	0	0	0	0		0	0	0	0					0	0	0	0					0	0	0	0
Gas 1	28.5192	85.6 - 100000	100000	0	0	100	0	0	0	0	0	0	0	0	0	0	0	0		0	0	0	0					0	0	0	0					0	0	0	0
Galectin-8	12.6581	38 - 1000	1000	0	0	100	0	0	0	0	0	0	0	0	0	0	0	0		0	0	0	0					0	0	0	0					0	0	0	0
G-CSF R	37.0927	111.3 - 10000	10000	0	0	100	0	0	0	0	0	0	0	0	0	0	0	0		0	0	0	0					0	0	0	0					0	0	0	0
FSH	19.9325	59.8 - 10000	10000	0	0	100	0	0	0	0	0	0	0	0	0	0	0	0		0	0	0	0					0	0	0	0					0	0	0	0
Fractalkine	152.858	458.6 - 40000	40000	0	0	100	0	0	0	0	0	0	0	0	0	0	0	0		0	0	0	0					0	0	0	0					0	0	0	0
FosB	41.8	125.4 - 10000	10000	0	0	100	0	0	0	0	0	0	0	0	0	0	0	0		0	0	0	0					0	0	0	0					0	0	0	0
Fgr	177.612	532.8 - 33333	100000	0	0	100	0	0	0	0	0	0	0	0	0	0	0	0		0	0	0	0					0	0	0	0					0	0	0	0
FGF-9	10.9071	32.7 - 4000	4000	1.72675	0	100	0	0	0	0	0	0	0	0	0	0	0	0		0	0	0	0					0	0	0	0					0	0	0	0
FGF-6	31.775	95.3 - 10000	10000	0	0	100	0	0	0	0	0	0	0	0	0	0	0	0		0	0	0	0					0	0	0	0					0	0	0	0
FGF-23	49.4478	148.3 - 10000	10000	0	0	100	0	0	0	0	0	0	0	0	0	0	0	0		0	0	0	0					0	0	0	0					0	0	0	0
FGF-20	129.58	388.7 - 10000	10000	0	0	100	0	0	0	0	0	0	0	0	0	0	0	0		0	0	0	0					0	0	0	0					0	0	0	0
FGF-16	31.4096	94.2 - 10000	10000	0	0	100	0	0	0	0	0	0	0	0	0	0	0	0		0	0	0	0					0	0	0	0					0	0	0	0
FGF R5	16.22	48.7 - 2000	2000	0	0	100	0	0	0	0	0	0	0	0	0	0	0	0		0	0	0	0					0	0	0	0					0	0	0	0
Ferritin	1554.56	4663.7 - 800000	800000	0	0	100	0	0	0	0	0	0	0	0	0	0	0	0		0	0	0	0					0	0	0	0					0	0	0	0
FCRL3	30.3506	91.1 - 4000	4000	0	0	100	0	0	0	0	0	0	0	0	0	0	0	0		0	0	0	0					0	0	0	0					0	0	0	0
FCRL1	240.974	722.9 - 40000	40000	0	0	100	0	0	0	0	0	0	0	0	0	0	0	0		0	0	0	0					0	0	0	0					0	0	0	0
FcERI	7.86205	23.6 - 2000	2000	0	0	100	0	0	0	0	0	0	0	0	0	0	0	0		0	0	0	0					0	0	0	0					0	0	0	0
FCAR	168.877	506.6 - 40000	40000	2.61231	0	100	0	0	0	0	0	0	0	0	0	0	0	0		0	0	0	0					0	0	0	0					0	0	0	0
FAM3C	820.145	2460.4 - 100000	100000	0	0	100	0	0	0	0	0	0	0	0	0	0	0	0		0	0	0	0					0	0	0	0					0	0	0	0
FABP8	89.5527	268.7 - 11111	33333.3	0	0	100	0	0	0	0	0	0	0	0	0	0	0	0		0	0	0	0					0	0	0	0					0	0	0	0
FABP4	1072.15	3216.4 - 100000	100000	0	0	100	0	0	0	0	0	0	0	0	0	0	0	0		0	0	0	0					0	0	0	0					0	0	0	0
ErbB3	62.8066	188.4 - 20000	20000	0	0	100	0	0	0	0	0	0	0	0	0	0	0	0		0	0	0	0					0	0	0	0					0	0	0	0
Epo R	83.1668	249.5 - 40000	40000	12.6698	0	100	0	0	0	0	0	0	0	0	0	0	0	0		0	0	0	0					0	0	0	0					0	0	0	0
Epimorphin	29.4416	88.3 - 4000	4000	0	0	100	0	0	0	0	0	0	0	0	0	0	0	0		0	0	0	0					0	0	0	0					0	0	0	0
Ephrin-A4	179.965	539.9 - 20000	20000	0	0	100	0	0	0	0	0	0	0	0	0	0	0	0		0	0	0	0					0	0	0	0					0	0	0	0
EphB4	42.1418	126.4 - 20000	20000	0	0	100	0	0	0	0	0	0	0	0	0	0	0	0		0	0	0	0					0	0	0	0					0	0	0	0
EphB2	505.5	1516.5 - 33333	100000	0	0	100	0	0	0	0	0	0	0	0	0	0	0	0		0	0	0	0					0	0	0	0					0	0	0	0
EphA1	30.4154	91.2 - 10000	10000	0	0	100	0	0	0	0	0	0	0	0	0	0	0	0		0	0	0	0					0	0	0	0					0	0	0	0
Eotaxin-2	2.57536	7.7 - 1000	1000	0	0	100	0	0	0	0	0	0	0	0	0	0	0	0		0	0	0	0					0	0	0	0					0	0	0	0
Eotaxin	2.47216	7.4 - 444	1333.33	0	0	100	0	0	0	0	0	0	0	0	0	0	0	0		0	0	0	0					0	0	0	0					0	0	0	0
eNOS	237.773	713.3 - 100000	100000	0	0	100	0	0	0	0	0	0	0	0	0	0	0	0		0	0	0	0					0	0	0	0					0	0	0	0
Endoglin	64.145	192.4 - 4000	4000	0	0	100	0	0	0	0	0	0	0	0	0	0	0	0		0	0	0	0					0	0	0	0					0	0	0	0
Endocan	6.9289	20.8 - 1000	1000	0	0	100	0	0	0	0	0	0	0	0	0	0	0	0		0	0	0	0					0	0	0	0					0	0	0	0
EMR2	12.6219	37.9 - 4000	4000	0	0	100	0	0	0	0	0	0	0	0	0	0	0	0		0	0	0	0					0	0	0	0					0	0	0	0
EDAR	16.2428	48.7 - 1333	4000	0	0	100	0	0	0	0	0	0	0	0	0	0	0	0		0	0	0	0					0	0	0	0					0	0	0	0
E-Cadherin	291.661	875 - 80000	80000	0	0	100	0	0	0	0	0	0	0	0	0	0	0	0		0	0	0	0					0	0	0	0					0	0	0	0
Dtk	32.96	98.9 - 20000	20000	0	0	100	0	0	0	0	0	0	0	0	0	0	0	0		0	0	0	0					0	0	0	0					0	0	0	0
DSPG3	68.4867	205.5 - 20000	20000	0	0	100	0	0	0	0	0	0	0	0	0	0	0	0		0	0	0	0					0	0	0	0					0	0	0	0
DR6	54.9101	164.7 - 4000	4000	0	0	100	0	0	0	0	0	0	0	0	0	0	0	0		0	0	0	0					0	0	0	0					0	0	0	0
DPPIV	147.948	443.8 - 200000	200000	93.0954	0	100	0	0	0	0	0	0	0	0	0	0	0	0		0	0	0	0					0	0	0	0					0	0	0	0
Dopa Decarboxylase	1.60844	4.8 - 1000	1000	0.830967	0	100	0	0	0	0	0	0	0	0	0	0	0	0		0	0	0	0					0	0	0	0					0	0	0	0
DNAM-1	222.056	666.2 - 100000	100000	0	0	100	0	0	0	0	0	0	0	0	0	0	0	0		0	0	0	0					0	0	0	0					0	0	0	0
DLL4	1008.9	3026.7 - 100000	100000	0	0	100	0	0	0	0	0	0	0	0	0	0	0	0		0	0	0	0					0	0	0	0					0	0	0	0
Dkk-4	73.6701	221 - 100000	100000	0	0	100	0	0	0	0	0	0	0	0	0	0	0	0		0	0	0	0					0	0	0	0					0	0	0	0
DFF45	33.2319	99.7 - 10000	10000	0	0	100	0	0	0	0	0	0	0	0	0	0	0	0		0	0	0	0					0	0	0	0					0	0	0	0
Dectin-2	12.2893	36.9 - 4000	4000	0	0	100	0	0	0	0	0	0	0	0	0	0	0	0		0	0	0	0					0	0	0	0					0	0	0	0
DC-SIGNR	118.484	355.5 - 100000	100000	0	0	100	0	0	0	0	0	0	0	0	0	0	0	0		0	0	0	0					0	0	0	0					0	0	0	0
DBH	72.5	217.4 - 100000	100000	24.1	0	100	0	0	0	0	0	0	0	0	0	0	0	0		0	0	0	0					0	0	0	0					0	0	0	0
DAN	115.301	345.9 - 40000	40000	0	0	100	0	0	0	0	0	0	0	0	0	0	0	0		0	0	0	0					0	0	0	0					0	0	0	0
Cytokeratin-8	421.931	1265.8 - 100000	100000	0	0	100	0	0	0	0	0	0	0	0	0	0	0	0		0	0	0	0					0	0	0	0					0	0	0	0
Cystatin SN	60.454	181.4 - 11111	33333.3	0	0	100	0	0	0	0	0	0	0	0	0	0	0	0		0	0	0	0					0	0	0	0					0	0	0	0
CXADR	20.6383	61.9 - 2000	2000	0	0	100	0	0	0	0	0	0	0	0	0	0	0	0		0	0	0	0					0	0	0	0					0	0	0	0
CTRC	21.4393	64.3 - 1333	4000	0	0	100	0	0	0	0	0	0	0	0	0	0	0	0		0	0	0	0					0	0	0	0					0	0	0	0
CRTAC1	106.633	319.9 - 20000	20000	0	0	100	0	0	0	0	0	0	0	0	0	0	0	0		0	0	0	0					0	0	0	0					0	0	0	0
CRP	28.251	84.8 - 10000	10000	0	0	100	0	0	0	0	0	0	0	0	0	0	0	0		0	0	0	0					0	0	0	0					0	0	0	0
CrkL	89.08	267.2 - 20000	20000	34.9787	0	100	0	0	0	0	0	0	0	0	0	0	0	0		0	0	0	0					0	0	0	0					0	0	0	0
Cripto-1	21.3992	64.2 - 10000	10000	0	0	100	0	0	0	0	0	0	0	0	0	0	0	0		0	0	0	0					0	0	0	0					0	0	0	0
Contactin-5	24.9264	74.8 - 10000	10000	0	0	100	0	0	0	0	0	0	0	0	0	0	0	0		0	0	0	0					0	0	0	0					0	0	0	0
Contactin-3	27718	83153.9 - 100000	100000	0	0	100	0	0	0	0	0	0	0	0	0	0	0	0		0	0	0	0					0	0	0	0					0	0	0	0
Contactin-1	6.52632	19.6 - 4000	4000	0	0	100	0	0	0	0	0	0	0	0	0	0	0	0		0	0	0	0					0	0	0	0					0	0	0	0
Cochlin	85.8271	257.5 - 11111	33333.3	0	0	100	0	0	0	0	0	0	0	0	0	0	0	0		0	0	0	0					0	0	0	0					0	0	0	0
CNTF R alpha	14.0368	42.1 - 1000	1000	0	0	100	0	0	0	0	0	0	0	0	0	0	0	0		0	0	0	0					0	0	0	0					0	0	0	0
CNTF	156.6	469.8 - 100000	100000	0	0	100	0	0	0	0	0	0	0	0	0	0	0	0		0	0	0	0					0	0	0	0					0	0	0	0
cMASP3	687.611	2062.8 - 100000	100000	0	0	100	0	0	0	0	0	0	0	0	0	0	0	0		0	0	0	0					0	0	0	0					0	0	0	0
CLEC9a	38.3256	115 - 4000	4000	16.1453	0	100	0	0	0	0	0	0	0	0	0	0	0	0		0	0	0	0					0	0	0	0					0	0	0	0
CLEC-2	916.449	2749.3 - 100000	100000	0	0	100	0	0	0	0	0	0	0	0	0	0	0	0		0	0	0	0					0	0	0	0					0	0	0	0
CLEC-1	1472.32	4417 - 200000	200000	0	0	100	0	0	0	0	0	0	0	0	0	0	0	0		0	0	0	0					0	0	0	0					0	0	0	0
CL-P1	401.342	1204 - 40000	40000	0	0	100	0	0	0	0	0	0	0	0	0	0	0	0		0	0	0	0					0	0	0	0					0	0	0	0
Ck beta 8-1	38.9761	116.9 - 11111	33333.3	0	0	100	0	0	0	0	0	0	0	0	0	0	0	0		0	0	0	0					0	0	0	0					0	0	0	0
cIAP-2	220.644	661.9 - 200000	200000	151.54	0	100	0	0	0	0	0	0	0	0	0	0	0	0		0	0	0	0					0	0	0	0					0	0	0	0
CHST2	64.2126	192.6 - 40000	40000	0	0	100	0	0	0	0	0	0	0	0	0	0	0	0		0	0	0	0					0	0	0	0					0	0	0	0
CHST1	45.3649	136.1 - 20000	20000	0	0	100	0	0	0	0	0	0	0	0	0	0	0	0		0	0	0	0					0	0	0	0					0	0	0	0
Cf10	364.102	1092.3 - 100000	100000	0	0	100	0	0	0	0	0	0	0	0	0	0	0	0		0	0	0	0					0	0	0	0					0	0	0	0
CES2	312.181	936.5 - 50000	50000	0	0	100	0	0	0	0	0	0	0	0	0	0	0	0		0	0	0	0					0	0	0	0					0	0	0	0
Cerberus 1	25.653	77 - 10000	10000	0	0	100	0	0	0	0	0	0	0	0	0	0	0	0		0	0	0	0					0	0	0	0					0	0	0	0
CEACAM-3	87.2918	261.9 - 20000	20000	8.20296	0	100	0	0	0	0	0	0	0	0	0	0	0	0		0	0	0	0					0	0	0	0					0	0	0	0
CEACAM-1	26.5471	79.6 - 10000	10000	0	0	100	0	0	0	0	0	0	0	0	0	0	0	0		0	0	0	0					0	0	0	0					0	0	0	0
CDNF	4.04233	12.1 - 1000	1000	1.96814	0	100	0	0	0	0	0	0	0	0	0	0	0	0		0	0	0	0					0	0	0	0					0	0	0	0
CDC25B	240.295	720.9 - 100000	100000	0	0	100	0	0	0	0	0	0	0	0	0	0	0	0		0	0	0	0					0	0	0	0					0	0	0	0
CD97	189.155	567.5 - 100000	100000	0	0	100	0	0	0	0	0	0	0	0	0	0	0	0		0	0	0	0					0	0	0	0					0	0	0	0
CD84	1575.33	4726 - 100000	100000	0	0	100	0	0	0	0	0	0	0	0	0	0	0	0		0	0	0	0					0	0	0	0					0	0	0	0
CD7	32.7497	98.2 - 20000	20000	4.70295	0	100	0	0	0	0	0	0	0	0	0	0	0	0		0	0	0	0					0	0	0	0					0	0	0	0
CD6	703.728	2111.2 - 100000	100000	0	0	100	0	0	0	0	0	0	0	0	0	0	0	0		0	0	0	0					0	0	0	0					0	0	0	0
CD51	129.4	388.2 - 40000	40000	0	0	100	0	0	0	0	0	0	0	0	0	0	0	0		0	0	0	0					0	0	0	0					0	0	0	0
CD42b	562.576	1687.7 - 100000	100000	0	0	100	0	0	0	0	0	0	0	0	0	0	0	0		0	0	0	0					0	0	0	0					0	0	0	0
CD40L	23.0557	69.2 - 10000	10000	0	0	100	0	0	0	0	0	0	0	0	0	0	0	0		0	0	0	0					0	0	0	0					0	0	0	0
CD40	16.7621	50.3 - 10000	10000	1.25703	0	100	0	0	0	0	0	0	0	0	0	0	0	0		0	0	0	0					0	0	0	0					0	0	0	0
CD39L4	159.459	478.4 - 40000	40000	0	0	100	0	0	0	0	0	0	0	0	0	0	0	0		0	0	0	0					0	0	0	0					0	0	0	0
CD39L3	40.6008	121.8 - 13333	40000	0	0	100	0	0	0	0	0	0	0	0	0	0	0	0		0	0	0	0					0	0	0	0					0	0	0	0
CD39L2	107.295	321.9 - 20000	20000	0	0	100	0	0	0	0	0	0	0	0	0	0	0	0		0	0	0	0					0	0	0	0					0	0	0	0
CD36	434.217	1302.7 - 20000	20000	0	0	100	0	0	0	0	0	0	0	0	0	0	0	0		0	0	0	0					0	0	0	0					0	0	0	0
CD34	283.01	849 - 13333	40000	0	0	100	0	0	0	0	0	0	0	0	0	0	0	0		0	0	0	0					0	0	0	0					0	0	0	0
CD320	27.2236	81.7 - 10000	10000	0	0	100	0	0	0	0	0	0	0	0	0	0	0	0		0	0	0	0					0	0	0	0					0	0	0	0
CD314	364.55	1093.6 - 100000	100000	0	0	100	0	0	0	0	0	0	0	0	0	0	0	0		0	0	0	0					0	0	0	0					0	0	0	0
CD300c	15.1998	45.6 - 4000	4000	0	0	100	0	0	0	0	0	0	0	0	0	0	0	0		0	0	0	0					0	0	0	0					0	0	0	0
CD30	53.5665	160.7 - 10000	10000	0	0	100	0	0	0	0	0	0	0	0	0	0	0	0		0	0	0	0					0	0	0	0					0	0	0	0
CD27	9.04036	27.1 - 10000	10000	0	0	100	0	0	0	0	0	0	0	0	0	0	0	0		0	0	0	0					0	0	0	0					0	0	0	0
CD23	26.8821	80.6 - 10000	10000	0	0	100	0	0	0	0	0	0	0	0	0	0	0	0		0	0	0	0					0	0	0	0					0	0	0	0
CD2	230	690.1 - 40000	40000	0	0	100	0	0	0	0	0	0	0	0	0	0	0	0		0	0	0	0					0	0	0	0					0	0	0	0
CD172g	79.0483	237.1 - 20000	20000	0	0	100	0	0	0	0	0	0	0	0	0	0	0	0		0	0	0	0					0	0	0	0					0	0	0	0
CD157	2.88475	8.7 - 333	1000	0	0	100	0	0	0	0	0	0	0	0	0	0	0	0		0	0	0	0					0	0	0	0					0	0	0	0
CD14	48.9394	146.8 - 3333	10000	0	0	100	0	0	0	0	0	0	0	0	0	0	0	0		0	0	0	0					0	0	0	0					0	0	0	0
CD11b	164.518	493.6 - 40000	40000	0	0	100	0	0	0	0	0	0	0	0	0	0	0	0		0	0	0	0					0	0	0	0					0	0	0	0
CD109	518.05	1554.2 - 33333	100000	0	0	100	0	0	0	0	0	0	0	0	0	0	0	0		0	0	0	0					0	0	0	0					0	0	0	0
Caveolin-2	5.8	17.5 - 10000	10000	0.1	0	100	0	0	0	0	0	0	0	0	0	0	0	0		0	0	0	0					0	0	0	0					0	0	0	0
Cathepsin H	96.9682	290.9 - 20000	20000	0	0	100	0	0	0	0	0	0	0	0	0	0	0	0		0	0	0	0					0	0	0	0					0	0	0	0
Cathepsin E	42.4733	127.4 - 33333	100000	0	0	100	0	0	0	0	0	0	0	0	0	0	0	0		0	0	0	0					0	0	0	0					0	0	0	0
Caspase 8	150.514	451.5 - 13333	40000	0	0	100	0	0	0	0	0	0	0	0	0	0	0	0		0	0	0	0					0	0	0	0					0	0	0	0
Caspase 7	881.925	2645.8 - 200000	200000	90.0737	0	100	0	0	0	0	0	0	0	0	0	0	0	0		0	0	0	0					0	0	0	0					0	0	0	0
Cardiotrophin-1	167.066	501.2 - 40000	40000	0	0	100	0	0	0	0	0	0	0	0	0	0	0	0		0	0	0	0					0	0	0	0					0	0	0	0
Carboxypeptidase A2	19.6596	59 - 4000	4000	0	0	100	0	0	0	0	0	0	0	0	0	0	0	0		0	0	0	0					0	0	0	0					0	0	0	0
Carbonic Anhydrase XII	509.24	1527.7 - 100000	100000	0	0	100	0	0	0	0	0	0	0	0	0	0	0	0		0	0	0	0					0	0	0	0					0	0	0	0
Calsyntenin-1	165.046	495.1 - 40000	40000	0	0	100	0	0	0	0	0	0	0	0	0	0	0	0		0	0	0	0					0	0	0	0					0	0	0	0
Calreticulin-2	72.5148	217.5 - 100000	100000	0	0	100	0	0	0	0	0	0	0	0	0	0	0	0		0	0	0	0					0	0	0	0					0	0	0	0
Calreticulin	83.3998	250.2 - 40000	40000	0	0	100	0	0	0	0	0	0	0	0	0	0	0	0		0	0	0	0					0	0	0	0					0	0	0	0
Calcitonin	1605.66	4817 - 100000	100000	0	0	100	0	0	0	0	0	0	0	0	0	0	0	0		0	0	0	0					0	0	0	0					0	0	0	0
Cadherin-17	85.2	255.7 - 40000	40000	0	0	100	0	0	0	0	0	0	0	0	0	0	0	0		0	0	0	0					0	0	0	0					0	0	0	0
Cadherin-11	405.93	1217.8 - 400000	400000	0	0	100	0	0	0	0	0	0	0	0	0	0	0	0		0	0	0	0					0	0	0	0					0	0	0	0
CA72-4	432.035	1296.1 - 10000	10000	0	0	100	0	0	0	0	0	0	0	0	0	0	0	0		0	0	0	0					0	0	0	0					0	0	0	0
CA6	94.1163	282.3 - 20000	20000	0	0	100	0	0	0	0	0	0	0	0	0	0	0	0		0	0	0	0					0	0	0	0					0	0	0	0
CA5B	418.792	1256.4 - 100000	100000	0	0	100	0	0	0	0	0	0	0	0	0	0	0	0		0	0	0	0					0	0	0	0					0	0	0	0
CA5A	90.7149	272.1 - 10000	10000	0	0	100	0	0	0	0	0	0	0	0	0	0	0	0		0	0	0	0					0	0	0	0					0	0	0	0
CA15-3	105.518	316.6 - 10000	30000	0	0	100	0	0	0	0	0	0	0	0	0	0	0	0		0	0	0	0					0	0	0	0					0	0	0	0
C5a	28.516	85.5 - 10000	10000	0	0	100	0	0	0	0	0	0	0	0	0	0	0	0		0	0	0	0					0	0	0	0					0	0	0	0
C1qTNF9	175.598	526.8 - 10000	10000	0	0	100	0	0	0	0	0	0	0	0	0	0	0	0		0	0	0	0					0	0	0	0					0	0	0	0
BTC	28.9727	86.9 - 6666	20000	0	0	100	0	0	0	0	0	0	0	0	0	0	0	0		0	0	0	0					0	0	0	0					0	0	0	0
Brevican	10.0501	30.2 - 1000	1000	0	0	100	0	0	0	0	0	0	0	0	0	0	0	0		0	0	0	0					0	0	0	0					0	0	0	0
BOC	125.689	377.1 - 20000	20000	0	0	100	0	0	0	0	0	0	0	0	0	0	0	0		0	0	0	0					0	0	0	0					0	0	0	0
BMPR-II	377.437	1132.3 - 33333	100000	0	0	100	0	0	0	0	0	0	0	0	0	0	0	0		0	0	0	0					0	0	0	0					0	0	0	0
BMPR-IA	569.487	1708.5 - 100000	100000	0	0	100	0	0	0	0	0	0	0	0	0	0	0	0		0	0	0	0					0	0	0	0					0	0	0	0
BMP-9	13.1018	39.3 - 4000	4000	0	0	100	0	0	0	0	0	0	0	0	0	0	0	0		0	0	0	0					0	0	0	0					0	0	0	0
BMP-8	47.0947	141.3 - 40000	40000	0	0	100	0	0	0	0	0	0	0	0	0	0	0	0		0	0	0	0					0	0	0	0					0	0	0	0
BMP-2	56.7194	170.2 - 11111	33333.3	0	0	100	0	0	0	0	0	0	0	0	0	0	0	0		0	0	0	0					0	0	0	0					0	0	0	0
BLC	0.82134	2.5 - 666	2000	0	0	100	0	0	0	0	0	0	0	0	0	0	0	0		0	0	0	0					0	0	0	0					0	0	0	0
BID	100.825	302.5 - 11111	33333.3	0	0	100	0	0	0	0	0	0	0	0	0	0	0	0		0	0	0	0					0	0	0	0					0	0	0	0
BCMA	25.0017	75 - 20000	20000	0	0	100	0	0	0	0	0	0	0	0	0	0	0	0		0	0	0	0					0	0	0	0					0	0	0	0
Bcl-w	7.75448	23.3 - 333	1000	0	0	100	0	0	0	0	0	0	0	0	0	0	0	0		0	0	0	0					0	0	0	0					0	0	0	0
BCL-2	594.084	1782.3 - 100000	100000	0	0	100	0	0	0	0	0	0	0	0	0	0	0	0		0	0	0	0					0	0	0	0					0	0	0	0
Bcl-10	927.915	2783.7 - 100000	100000	0	0	100	0	0	0	0	0	0	0	0	0	0	0	0		0	0	0	0					0	0	0	0					0	0	0	0
BCAM	148.375	445.1 - 13333	40000	0	0	100	0	0	0	0	0	0	0	0	0	0	0	0		0	0	0	0					0	0	0	0					0	0	0	0
BAMBI	16.9578	50.9 - 4000	4000	0	0	100	0	0	0	0	0	0	0	0	0	0	0	0		0	0	0	0					0	0	0	0					0	0	0	0
BAFF R	41.5422	124.6 - 10000	10000	0	0	100	0	0	0	0	0	0	0	0	0	0	0	0		0	0	0	0					0	0	0	0					0	0	0	0
BAFF	32.4017	97.2 - 10000	10000	6.47701	0	100	0	0	0	0	0	0	0	0	0	0	0	0		0	0	0	0					0	0	0	0					0	0	0	0
B7-H4	316.934	950.8 - 100000	100000	0	0	100	0	0	0	0	0	0	0	0	0	0	0	0		0	0	0	0					0	0	0	0					0	0	0	0
B7-H1	32.1273	96.4 - 10000	10000	0	0	100	0	0	0	0	0	0	0	0	0	0	0	0		0	0	0	0					0	0	0	0					0	0	0	0
B7-2	9.70002	29.1 - 2000	2000	0	0	100	0	0	0	0	0	0	0	0	0	0	0	0		0	0	0	0					0	0	0	0					0	0	0	0
B3GNT2	74.5601	223.7 - 20000	20000	15.8386	0	100	0	0	0	0	0	0	0	0	0	0	0	0		0	0	0	0					0	0	0	0					0	0	0	0
ASAH2	66.7453	200.2 - 100000	100000	0	0	100	0	0	0	0	0	0	0	0	0	0	0	0		0	0	0	0					0	0	0	0					0	0	0	0
Arylsulfatase A	458.47	1375.4 - 33333	100000	0	0	100	0	0	0	0	0	0	0	0	0	0	0	0		0	0	0	0					0	0	0	0					0	0	0	0
Artemin	18.4927	55.5 - 10000	10000	0	0	100	0	0	0	0	0	0	0	0	0	0	0	0		0	0	0	0					0	0	0	0					0	0	0	0
APRIL	2612.04	7836.1 - 200000	200000	0	0	100	0	0	0	0	0	0	0	0	0	0	0	0		0	0	0	0					0	0	0	0					0	0	0	0
Annexin V	264.5	793.5 - 100000	100000	0	0	100	0	0	0	0	0	0	0	0	0	0	0	0		0	0	0	0					0	0	0	0					0	0	0	0
ANGPTL3	92.5994	277.8 - 10000	10000	0	0	100	0	0	0	0	0	0	0	0	0	0	0	0		0	0	0	0					0	0	0	0					0	0	0	0
Angiotensinogen	608.049	1824.1 - 100000	100000	0	0	100	0	0	0	0	0	0	0	0	0	0	0	0		0	0	0	0					0	0	0	0					0	0	0	0
Angiostatin	2765.79	8297.4 - 1000000	1000000	0	0	100	0	0	0	0	0	0	0	0	0	0	0	0		0	0	0	0					0	0	0	0					0	0	0	0
ANG-4	80.0117	240 - 20000	20000	14.5088	0	100	0	0	0	0	0	0	0	0	0	0	0	0		0	0	0	0					0	0	0	0					0	0	0	0
ANG-2	37.6834	113.1 - 20000	20000	0	0	100	0	0	0	0	0	0	0	0	0	0	0	0		0	0	0	0					0	0	0	0					0	0	0	0
Amnionless	103.523	310.6 - 13333	40000	0	0	100	0	0	0	0	0	0	0	0	0	0	0	0		0	0	0	0					0	0	0	0					0	0	0	0
Aminopeptidase P2	485.189	1455.6 - 100000	100000	0	0	100	0	0	0	0	0	0	0	0	0	0	0	0		0	0	0	0					0	0	0	0					0	0	0	0
AMIGO	290.704	872.1 - 100000	100000	0	0	100	0	0	0	0	0	0	0	0	0	0	0	0		0	0	0	0					0	0	0	0					0	0	0	0
AKR1C4	242.469	727.4 - 100000	100000	0	0	100	0	0	0	0	0	0	0	0	0	0	0	0		0	0	0	0					0	0	0	0					0	0	0	0
AIF	296.322	889 - 40000	40000	0	0	100	0	0	0	0	0	0	0	0	0	0	0	0		0	0	0	0					0	0	0	0					0	0	0	0
AgRP	10.1554	30.5 - 3333	10000	0	0	100	0	0	0	0	0	0	0	0	0	0	0	0		0	0	0	0					0	0	0	0					0	0	0	0
AFP	57.6243	172.9 - 10000	10000	0	0	100	0	0	0	0	0	0	0	0	0	0	0	0		0	0	0	0					0	0	0	0					0	0	0	0
aFGF	137.793	413.4 - 22222	66666.7	0	0	100	0	0	0	0	0	0	0	0	0	0	0	0		0	0	0	0					0	0	0	0					0	0	0	0
Adiponectin	258.103	774.3 - 100000	100000	0	0	100	0	0	0	0	0	0	0	0	0	0	0	0		0	0	0	0					0	0	0	0					0	0	0	0
ADAMTSL-1	1715.4	5146.3 - 100000	100000	0	0	100	0	0	0	0	0	0	0	0	0	0	0	0		0	0	0	0					0	0	0	0					0	0	0	0
ADAMTS13	275.053	825.2 - 100000	100000	0	0	100	0	0	0	0	0	0	0	0	0	0	0	0		0	0	0	0					0	0	0	0					0	0	0	0
ADAM23	72.1639	216.5 - 10000	10000	0	0	100	0	0	0	0	0	0	0	0	0	0	0	0		0	0	0	0					0	0	0	0					0	0	0	0
ADAM22	89.1673	267.5 - 20000	20000	0	0	100	0	0	0	0	0	0	0	0	0	0	0	0		0	0	0	0					0	0	0	0					0	0	0	0
ADAM12	62.9072	188.7 - 20000	20000	0	0	100	0	0	0	0	0	0	0	0	0	0	0	0		0	0	0	0					0	0	0	0					0	0	0	0
ADA	70.3691	211.1 - 11111	33333.3	0	0	100	0	0	0	0	0	0	0	0	0	0	0	0		0	0	0	0					0	0	0	0					0	0	0	0
ACE-2	431.392	1294.2 - 400000	400000	15.1856	0	100	0	0	0	0	0	0	0	0	0	0	0	0		0	0	0	0					0	0	0	0					0	0	0	0
4-1BB Ligand	208.326	625 - 13333	40000	0	0	100	0	0	0	0	0	0	0	0	0	0	0	0		0	0	0	0					0	0	0	0					0	0	0	0
4-1BB	19.7899	59.4 - 10000	10000	0	0	100	0	0	0	0	0	0	0	0	0	0	0	0		0	0	0	0					0	0	0	0					0	0	0	0
