# Supplementary material for: A hybrid epithelial-mesenchymal transition program enables basal epithelial cells to bypass stress-induced stasis and contributes to a metaplastic breast cancer progenitor state
Source: Breast Cancer Res. 2024 Dec 18;26:184. doi: 10.1186/s13058-024-01920-8 (PMC11657373; doi:10.1186/s13058-024-01920-8)
Supplement: Supplementary file 2 — Supplementary Material 2: Table S2 Characteristics of donor tissues used in the study. The table summarizes the tissue source, age, and ethnicity of the 12 donor tissues used in this study. [file 13058_2024_1920_MOESM2_ESM.xlsx]

## Sheet: Sheet1
Donor	Source	Age	Ethnicity
RM229	Kaiser	19	African American
RM230	CHTN	23	Caucasian
RM231	CHTN	22	Caucasian
RM239	Kaiser	53	African American
RM243	Kaiser	60	Hispanic
RM248	CHTN	19	Caucasian
RM249	CHTN	23	Caucasian
RM250	Kaiser	34	Hispanic
RM254	CHTN	44	Caucasian
RM268	CHTN	34	African American
RM279	CHTN	65	Caucasian
RM289	CHTN	71	Caucasian
